# Supplementary material for: Identification of proteins associated with bast fiber growth of ramie by differential proteomic analysis
Source: BMC Genomics. 2021 Dec 2;22:865. doi: 10.1186/s12864-021-08195-9 (PMC8638140; doi:10.1186/s12864-021-08195-9)
Supplement: Supplementary file 2 — Additional file 2. [file 12864_2021_8195_MOESM2_ESM.xlsx]

## Sheet: Sheet1
Table S1 differentially expressed proteins in the fiber developmental barks of stem in ramie
Protein accession	Change fold (MPS/TPS)	Direction	P value	Protein description
whole_GLEAN_10000152	0.299222	Down	2.3504e-06	29 kDa ribonucleoprotein B [Morus notabilis]
whole_GLEAN_10000213	0.143616	Down	1.54877e-05	Non-specific lipid-transfer protein 1 [Morus notabilis]
whole_GLEAN_10000347	7.63359	Up	5.5945e-05	PREDICTED: protein trichome birefringence-like 43 [Fragaria vesca subsp. vesca]
whole_GLEAN_10000489	3.04878	Up	0.00131748	Glycine-rich protein 2 [Morus notabilis]
whole_GLEAN_10000493	0.424628	Down	0.000142115	Tropinone reductase-like protein [Morus notabilis]
whole_GLEAN_10000500	0.480307	Down	3.4036e-06	PREDICTED: cystathionine gamma-synthase 1, chloroplastic [Ziziphus jujuba]
whole_GLEAN_10000510	0.222519	Down	3.7186e-06	PREDICTED: UDP-glycosyltransferase 79B30 [Eucalyptus grandis]
whole_GLEAN_10000536	2.30947	Up	0.00083505	zinc finger family protein [Populus trichocarpa]
whole_GLEAN_10000567	2.74725	Up	4.2745e-07	PREDICTED: probable glutathione S-transferase parA [Prunus mume]
whole_GLEAN_10000635	0.147406	Down	2.0762e-05	Non-specific lipid-transfer protein 1 [Morus notabilis]
whole_GLEAN_10000736	0.267094	Down	0.00112417	Transmembrane protein 87A [Morus notabilis]
whole_GLEAN_10000792	0.139392	Down	4.5901e-08	PREDICTED: deoxyhypusine synthase [Populus euphratica]
whole_GLEAN_10000824	0.43956	Down	5.8327e-07	CMP-N-acetylneuraminate-beta-galactosamide-alpha-2, 3-sialyltransferase 2 [Morus notabilis]
whole_GLEAN_10000837	4.65116	Up	2.5272e-06	Expansin-like A1 [Morus notabilis]
whole_GLEAN_10000838	2.92398	Up	1.71127e-05	PREDICTED: protein SPT2 homolog [Fragaria vesca subsp. vesca]
whole_GLEAN_10000869	2.65957	Up	0.00122256	PREDICTED: probable endo-1,3(4)-beta-glucanase ARB_01444 [Ziziphus jujuba]
whole_GLEAN_10000889	6.49351	Up	0.000120062	PREDICTED: protein EXORDIUM-like 2 [Ziziphus jujuba]
whole_GLEAN_10000898	0.361533	Down	1.3733e-06	PREDICTED: putative UDP-sugar transporter DDB_G0278631 [Ricinus communis]
whole_GLEAN_10000981	3.08642	Up	6.9866e-07	PREDICTED: heavy metal-associated isoprenylated plant protein 3-like [Gossypium hirsutum]
whole_GLEAN_10001052	4.20168	Up	1.7613e-06	PREDICTED: heparanase-like protein 1 [Ziziphus jujuba]
whole_GLEAN_10001141	0.467727	Down	0.00059544	PREDICTED: glucan endo-1,3-beta-glucosidase 13-like, partial [Juglans regia]
whole_GLEAN_10001149	2.23714	Up	5.9848e-05	PREDICTED: 60S ribosome subunit biogenesis protein NIP7 homolog [Fragaria vesca subsp. vesca]
whole_GLEAN_10001152	0.449843	Down	2.2097e-06	Glucan endo-1,3-beta-glucosidase 13 [Morus notabilis]
whole_GLEAN_10001345	0.186846	Down	0.0029648	Dehydrogenase/reductase SDR family member 4 [Morus notabilis]
whole_GLEAN_10001411	0.403226	Down	0.000155298	3-ketoacyl-CoA synthase 21 [Morus notabilis]
whole_GLEAN_10001421	2.15983	Up	1.8607e-06	Aldehyde dehydrogenase family 2 member C4 [Morus notabilis]
whole_GLEAN_10001438	2.54453	Up	1.7313e-06	PREDICTED: aquaporin TIP1-3 [Ricinus communis]
whole_GLEAN_10001493	4.20168	Up	1.3728e-06	PREDICTED: UPF0481 protein At3g47200-like [Jatropha curcas]
whole_GLEAN_10001571	0.2035	Down	0.00102266	putative S-adenosylmethionine-dependent methyltransferase [Morus notabilis]
whole_GLEAN_10001586	4.73934	Up	1.50999e-05	WSC domain-containing protein ARB_07867 precursor [Ziziphus jujuba]
whole_GLEAN_10001667	0.375375	Down	4.3414e-06	sulfite exporter TauE/SafE family protein [Medicago truncatula]
whole_GLEAN_10001751	3.4965	Up	6.3713e-05	PREDICTED: peptidyl-prolyl cis-trans isomerase NIMA-interacting 4 [Arachis duranensis]
whole_GLEAN_10001799	3.90625	Up	2.3995e-05	PREDICTED: major allergen Pru av 1-like [Juglans regia]
whole_GLEAN_10001806	2.01207	Up	0.00033913	PREDICTED: major allergen Pru av 1-like [Juglans regia]
whole_GLEAN_10001836	2.99401	Up	6.009e-05	PREDICTED: pyruvate decarboxylase 2-like [Camelina sativa]
whole_GLEAN_10001855	2.76243	Up	0.0069042	PREDICTED: protein YLS9-like [Pyrus x bretschneideri]
whole_GLEAN_10002025	3.92157	Up	5.3796e-07	PREDICTED: histidine-containing phosphotransfer protein 1-like [Juglans regia]
whole_GLEAN_10002069	2.61097	Up	1.2729e-06	imidazolonepropionase (Protein of unknown function, DUF642) [Arabidopsis thaliana]
whole_GLEAN_10002170	0.385802	Down	0.000119915	ABC transporter G family member 15 [Morus notabilis]
whole_GLEAN_10002303	0.419111	Down	0.0039374	PREDICTED: pentatricopeptide repeat-containing protein At1g63330-like [Prunus mume]
whole_GLEAN_10002329	9.17431	Up	5.6474e-08	PREDICTED: heavy metal-associated isoprenylated plant protein 3-like [Prunus mume]
whole_GLEAN_10002393	0.468604	Down	8.1574e-05	Phospholipase A1-IIgamma [Morus notabilis]
whole_GLEAN_10002465	0.402091	Down	0.00070187	PREDICTED: esterase AGAP003155 [Juglans regia]
whole_GLEAN_10002496	0.176367	Down	1.119e-06	PREDICTED: probable linoleate 9S-lipoxygenase 5 isoform X1 [Ziziphus jujuba]
whole_GLEAN_10002534	0.242131	Down	2.6902e-07	PREDICTED: probable xyloglucan endotransglucosylase/hydrolase protein 23 [Jatropha curcas]
whole_GLEAN_10002635	2.85714	Up	3.5257e-05	PREDICTED: protein CutA 1, chloroplastic-like [Ziziphus jujuba]
whole_GLEAN_10002687	2.49377	Up	2.4732e-06	PREDICTED: zinc finger CCCH domain-containing protein 11 [Ricinus communis]
whole_GLEAN_10002764	9.00901	Up	1.75943e-05	PREDICTED: MLP-like protein 328 [Juglans regia]
whole_GLEAN_10002860	3.15457	Up	0.0143008	PREDICTED: (-)-alpha-pinene synthase-like [Pyrus x bretschneideri]
whole_GLEAN_10002962	0.372578	Down	3.0889e-06	PREDICTED: non-functional NADPH-dependent codeinone reductase 2-like [Fragaria vesca subsp. vesca]
whole_GLEAN_10003025	2.80899	Up	4.2131e-05	Disease resistance protein [Morus notabilis]
whole_GLEAN_10003049	2.54453	Up	1.5143e-06	PREDICTED: peroxidase 3-like [Arachis ipaensis]
whole_GLEAN_10003106	0.452694	Down	3.767e-05	DNA-binding protein PD2 [Medicago truncatula]
whole_GLEAN_10003286	2.6455	Up	1.94984e-05	PREDICTED: (-)-germacrene D synthase-like isoform X2 [Ziziphus jujuba]
whole_GLEAN_10003319	4	Up	0.00049735	Glucan endo-1,3-beta-glucosidase, basic isoform [Morus notabilis]
whole_GLEAN_10003361	2.1978	Up	1.60433e-05	PREDICTED: cytochrome c oxidase subunit 2 [Gossypium raimondii]
whole_GLEAN_10003407	0.485909	Down	0.00068237	PREDICTED: probable peroxygenase 4 [Malus domestica]
whole_GLEAN_10003616	2.40964	Up	5.7975e-05	serine carboxypeptidase-like 51 [Cajanus cajan]
whole_GLEAN_10003843	2.84091	Up	0.00023941	PREDICTED: cysteine-rich receptor-like protein kinase 25 [Ziziphus jujuba]
whole_GLEAN_10003938	0.190658	Down	3.6446e-06	Peroxidase 54 [Morus notabilis]
whole_GLEAN_10004087	0.275482	Down	0.00068181	Pyruvate kinase isozyme A [Morus notabilis]
whole_GLEAN_10004147	0.479846	Down	0.00061851	PREDICTED: AT-hook motif nuclear-localized protein 1-like [Juglans regia]
whole_GLEAN_10004178	0.171409	Down	7.8573e-05	PREDICTED: golgin subfamily A member 6-like protein 2 [Arachis duranensis]
whole_GLEAN_10004198	6.49351	Up	0.00059577	Reticuline oxidase-like protein [Morus notabilis]
whole_GLEAN_10004212	2.27273	Up	1.84322e-05	PREDICTED: tubulin beta chain-like [Phoenix dactylifera]
whole_GLEAN_10004337	0.216685	Down	3.6285e-06	PREDICTED: subtilisin-like protease SBT2.5 [Ziziphus jujuba]
whole_GLEAN_10004432	3.55872	Up	0.000139375	---
whole_GLEAN_10004460	3.87597	Up	1.8174e-06	(-)-germacrene D synthase [Morus notabilis]
whole_GLEAN_10004486	0.462107	Down	1.5678e-07	PREDICTED: methylenetetrahydrofolate reductase 2-like [Fragaria vesca subsp. vesca]
whole_GLEAN_10004599	2.51256	Up	3.6079e-05	---
whole_GLEAN_10004716	2.09205	Up	6.3562e-07	Dynamin-related protein 4C [Morus notabilis]
whole_GLEAN_10004787	0.377929	Down	0.00042395	PREDICTED: magnesium-chelatase subunit ChlI, chloroplastic-like isoform X3 [Juglans regia]
whole_GLEAN_10004797	3.42466	Up	0.00044196	PREDICTED: glutathione S-transferase U9-like [Ziziphus jujuba]
whole_GLEAN_10004804	0.475059	Down	5.5033e-05	Microtubule-associated protein RP/EB family member 3 [Morus notabilis]
whole_GLEAN_10004852	0.491159	Down	4.7621e-06	Protein MEI2-like 1 [Morus notabilis]
whole_GLEAN_10004995	0.425532	Down	0.0028594	PREDICTED: peroxidase 34-like isoform X2 [Brassica oleracea var. oleracea]
whole_GLEAN_10005208	0.267165	Down	0.00086163	putative methyltransferase PMT24 [Morus notabilis]
whole_GLEAN_10005227	0.265041	Down	0.00095591	PREDICTED: glucomannan 4-beta-mannosyltransferase 2-like [Pyrus x bretschneideri]
whole_GLEAN_10005245	0.334336	Down	1.88843e-05	PREDICTED: UPF0481 protein At3g47200-like [Ziziphus jujuba]
whole_GLEAN_10005256	0.323415	Down	4.3839e-05	PREDICTED: cellulose synthase A catalytic subunit 2 [UDP-forming]-like [Prunus mume]
whole_GLEAN_10005266	2.11864	Up	6.4557e-05	PREDICTED: 3'-N-debenzoyl-2'-deoxytaxol N-benzoyltransferase [Jatropha curcas]
whole_GLEAN_10005519	0.498256	Down	1.65809e-05	PREDICTED: hydroxyproline O-arabinosyltransferase 3 [Vitis vinifera]
whole_GLEAN_10005552	0.172176	Down	1.8853e-06	Galactoside 2-alpha-L-fucosyltransferase [Morus notabilis]
whole_GLEAN_10005558	0.366032	Down	2.0361e-05	Geranylgeranyl diphosphate reductase [Morus notabilis]
whole_GLEAN_10005564	2.3753	Up	0.00046192	PREDICTED: mini zinc finger protein 3 [Jatropha curcas]
whole_GLEAN_10005724	0.280034	Down	1.0501e-09	PREDICTED: DNA-damage-repair/toleration protein DRT100-like [Ziziphus jujuba]
whole_GLEAN_10005785	0.235849	Down	7.2978e-08	Phospholipase A1-IIgamma [Morus notabilis]
whole_GLEAN_10005908	2.40385	Up	3.3867e-06	Cinnamyl alcohol dehydrogenase 1 [Morus notabilis]
whole_GLEAN_10005911	0.283849	Down	7.8153e-07	PREDICTED: putative UDP-glucose glucosyltransferase [Prunus mume]
whole_GLEAN_10005913	2.29885	Up	6.8203e-07	PREDICTED: methylthioribose kinase-like [Ziziphus jujuba]
whole_GLEAN_10006049	2.15054	Up	2.4945e-05	Gibberellin 3-beta-dioxygenase 4 [Morus notabilis]
whole_GLEAN_10006060	0.335909	Down	1.2908e-06	Bifunctional polymyxin resistance protein ArnA [Morus notabilis]
whole_GLEAN_10006135	2.34742	Up	0.0039769	PREDICTED: cysteine-rich repeat secretory protein 15 [Juglans regia]
whole_GLEAN_10006170	0.459982	Down	2.9775e-06	PREDICTED: fasciclin-like arabinogalactan protein 8 [Ziziphus jujuba]
whole_GLEAN_10006204	0.484966	Down	0.00095951	PREDICTED: UDP-D-xylose:L-fucose alpha-1,3-D-xylosyltransferase MGP4-like isoform X1 [Gossypium hirsutum]
whole_GLEAN_10006206	3.47222	Up	1.4578e-07	PREDICTED: basic endochitinase-like [Pyrus x bretschneideri]
whole_GLEAN_10006252	2.57069	Up	0.000195392	PREDICTED: 40S ribosomal protein S13 [Eucalyptus grandis]
whole_GLEAN_10006330	0.259605	Down	3.2335e-07	Putative glycosyltransferase 5 [Morus notabilis]
whole_GLEAN_10006550	0.40783	Down	1.90531e-05	PREDICTED: afadin- and alpha-actinin-binding protein-like isoform X2 [Juglans regia]
whole_GLEAN_10006552	0.392003	Down	0.00034381	NADPH--cytochrome P450 reductase [Morus notabilis]
whole_GLEAN_10006702	2.24719	Up	1.88803e-05	Endoglucanase 9 [Morus notabilis]
whole_GLEAN_10006743	0.168492	Down	0.000155985	GDP-fucose protein O-fucosyltransferase [Medicago truncatula]
whole_GLEAN_10006755	0.382555	Down	2.4009e-07	PREDICTED: probable glycosyltransferase At5g03795 isoform X1 [Ziziphus jujuba]
whole_GLEAN_10006817	4.97512	Up	0.0024842	Lignin-forming anionic peroxidase [Morus notabilis]
whole_GLEAN_10006818	4.1841	Up	1.5267e-06	Lignin-forming anionic peroxidase [Morus notabilis]
whole_GLEAN_10006851	2.12766	Up	0.00135662	PREDICTED: putative FBD-associated F-box protein At5g22720 isoform X1 [Glycine max]
whole_GLEAN_10006893	0.453309	Down	0.00060336	PREDICTED: succinate dehydrogenase assembly factor 2, mitochondrial [Ziziphus jujuba]
whole_GLEAN_10006905	0.490918	Down	1.0878e-06	PREDICTED: transcription factor TCP21 [Theobroma cacao]
whole_GLEAN_10007038	0.433088	Down	1.9028e-06	PREDICTED: probable methyltransferase PMT5 isoform X1 [Juglans regia]
whole_GLEAN_10007042	0.389105	Down	4.1529e-06	UDP-glucose 6-dehydrogenase [Morus notabilis]
whole_GLEAN_10007062	3.32226	Up	3.5663e-05	furry [Arabidopsis thaliana]
whole_GLEAN_10007162	2.57069	Up	1.68943e-05	PREDICTED: reticulon-like protein B9 [Prunus mume]
whole_GLEAN_10007190	0.468604	Down	8.119e-05	Phospho-2-dehydro-3-deoxyheptonate aldolase 1 [Morus notabilis]
whole_GLEAN_10007194	2.52525	Up	7.5264e-05	PREDICTED: ABC transporter G family member 11-like [Malus domestica]
whole_GLEAN_10007199	4.21941	Up	0.00046073	Peroxidase 17 [Morus notabilis]
whole_GLEAN_10007202	2.89017	Up	0.000122848	Serine/threonine-protein kinase SAPK2 [Morus notabilis]
whole_GLEAN_10007222	0.233809	Down	2.269e-06	PREDICTED: esterase C25G4.2-like [Lupinus angustifolius]
whole_GLEAN_10007243	3.33333	Up	1.67442e-05	OsCesA7 protein [Morus notabilis]
whole_GLEAN_10007269	0.167001	Down	4.3771e-07	Plasma membrane ATPase 4 [Morus notabilis]
whole_GLEAN_10007405	2.1978	Up	0.00026067	Pyruvate decarboxylase isozyme 2 [Morus notabilis]
whole_GLEAN_10007486	2.89017	Up	1.62292e-05	Pleiotropic drug resistance protein 2 [Morus notabilis]
whole_GLEAN_10007487	3.71747	Up	2.5726e-06	PREDICTED: LOW QUALITY PROTEIN: pleiotropic drug resistance protein 2-like [Prunus mume]
whole_GLEAN_10007499	2.26757	Up	0.00080145	PREDICTED: stress-response A/B barrel domain-containing protein At5g22580-like [Gossypium arboreum]
whole_GLEAN_10007579	8.62069	Up	0.00142427	PREDICTED: MLP-like protein 28 [Juglans regia]
whole_GLEAN_10007608	0.306466	Down	4.4496e-06	PREDICTED: cytochrome P450 87A3-like [Prunus mume]
whole_GLEAN_10007723	0.271444	Down	1.6601e-05	putative S-adenosylmethionine-dependent methyltransferase [Morus notabilis]
whole_GLEAN_10007734	0.249439	Down	0.0022959	putative S-adenosylmethionine-dependent methyltransferase [Morus notabilis]
whole_GLEAN_10007741	2.8169	Up	1.7373e-07	PREDICTED: probable glutathione S-transferase [Prunus mume]
whole_GLEAN_10007743	2.38095	Up	0.0032232	PREDICTED: probable glutathione S-transferase [Ricinus communis]
whole_GLEAN_10007778	2.43902	Up	0.0041756	PREDICTED: UPF0481 protein At3g47200-like [Jatropha curcas]
whole_GLEAN_10007805	2.50627	Up	0.00173946	PREDICTED: stem-specific protein TSJT1-like [Ziziphus jujuba]
whole_GLEAN_10007814	2.94118	Up	4.2178e-06	PREDICTED: bifunctional epoxide hydrolase 2-like [Ziziphus jujuba]
whole_GLEAN_10007826	6.06061	Up	6.9935e-07	Polyphenol oxidase [Morus notabilis]
whole_GLEAN_10007827	0.393236	Down	1.7169e-07	Polyphenol oxidase [Morus notabilis]
whole_GLEAN_10007831	3.58423	Up	3.8398e-05	PREDICTED: NAC transcription factor 25-like, partial [Ziziphus jujuba]
whole_GLEAN_10007847	3.38983	Up	1.56408e-05	PREDICTED: zingipain-2-like [Theobroma cacao]
whole_GLEAN_10007886	4.52489	Up	2.6186e-06	PREDICTED: reticulon-like protein B14 [Juglans regia]
whole_GLEAN_10007956	3.02115	Up	0.0025577	Aquaporin PIP1-1 [Morus notabilis]
whole_GLEAN_10007995	0.338983	Down	1.75613e-05	MLP-like protein 28 [Morus notabilis]
whole_GLEAN_10008012	2.36967	Up	3.3527e-08	PREDICTED: probable aldo-keto reductase 2 [Fragaria vesca subsp. vesca]
whole_GLEAN_10008057	2.87356	Up	6.3205e-07	PREDICTED: auxin-repressed 12.5 kDa protein [Juglans regia]
whole_GLEAN_10008067	2.36967	Up	9.8115e-05	PREDICTED: squamosa promoter-binding-like protein 3 [Fragaria vesca subsp. vesca]
whole_GLEAN_10008284	0.49456	Down	3.6783e-05	60S ribosomal protein L7-4-like isoform X2 [Asparagus officinalis]
whole_GLEAN_10008315	0.37092	Down	6.3701e-05	Magnesium-protoporphyrin IX monomethyl ester [oxidative] cyclase [Morus notabilis]
whole_GLEAN_10008342	0.250564	Down	2.2498e-05	PREDICTED: beta-amyrin synthase [Prunus mume]
whole_GLEAN_10008347	2.6738	Up	0.00012265	Vinorine synthase [Morus notabilis]
whole_GLEAN_10008384	4.44444	Up	5.8961e-07	Alcohol dehydrogenase 1 [Morus notabilis]
whole_GLEAN_10008400	0.430849	Down	0.00036269	PREDICTED: malate dehydrogenase, glyoxysomal [Prunus mume]
whole_GLEAN_10008444	0.209908	Down	0.00041744	PREDICTED: protein IRX15-LIKE-like [Ziziphus jujuba]
whole_GLEAN_10008488	4.97512	Up	3.5879e-06	PREDICTED: probable LRR receptor-like serine/threonine-protein kinase At1g67720 isoform X2 [Ziziphus jujuba]
whole_GLEAN_10008511	0.496032	Down	1.67904e-05	putative carboxylesterase 7 [Morus notabilis]
whole_GLEAN_10008515	0.4158	Down	2.2393e-06	PREDICTED: polyadenylate-binding protein RBP47-like isoform X1 [Juglans regia]
whole_GLEAN_10008574	2.13675	Up	0.00189973	putative acyl-activating enzyme 17 [Morus notabilis]
whole_GLEAN_10008579	0.472367	Down	0.0025559	PREDICTED: enolase 1, chloroplastic [Ziziphus jujuba]
whole_GLEAN_10008642	0.295159	Down	3.967e-06	PREDICTED: endoglucanase 6 [Ziziphus jujuba]
whole_GLEAN_10008736	3.0581	Up	3.5747e-05	MLP-like protein 329 [Morus notabilis]
whole_GLEAN_10008755	0.371747	Down	7.8461e-05	DUF936 family protein [Medicago truncatula]
whole_GLEAN_10008879	0.377786	Down	5.4398e-07	PREDICTED: chitinase-like protein 1 [Eucalyptus grandis]
whole_GLEAN_10008957	0.43956	Down	2.1231e-05	Lysosomal beta glucosidase [Morus notabilis]
whole_GLEAN_10008979	4.6729	Up	1.8465e-06	PREDICTED: inactive protein RESTRICTED TEV MOVEMENT 2-like [Ziziphus jujuba]
whole_GLEAN_10009058	0.4	Down	0.00021832	PREDICTED: tubulin beta-2 chain [Setaria italica]
whole_GLEAN_10009096	5.40541	Up	1.73205e-05	PREDICTED: flavonoid 3',5'-hydroxylase 2-like [Ziziphus jujuba]
whole_GLEAN_10009213	2.11416	Up	0.00180217	Dr1-associated corepressor [Morus notabilis]
whole_GLEAN_10009233	0.496771	Down	2.1763e-05	PREDICTED: probable polyamine oxidase 2 [Ziziphus jujuba]
whole_GLEAN_10009446	0.439754	Down	0.00080009	transmembrane protein [Arabidopsis thaliana]
whole_GLEAN_10009458	2.10084	Up	0.00138287	Myosin heavy chain IB [Morus notabilis]
whole_GLEAN_10009467	0.428082	Down	2.7783e-07	putative galacturonosyltransferase 7 [Morus notabilis]
whole_GLEAN_10009521	2.52525	Up	1.5051e-08	PREDICTED: pectin acetylesterase 8-like [Ziziphus jujuba]
whole_GLEAN_10009539	0.298597	Down	0.000195143	PREDICTED: non-specific lipid-transfer protein 3-like [Juglans regia]
whole_GLEAN_10009540	0.17452	Down	0.0020952	Non-specific lipid-transfer protein [Morus notabilis]
whole_GLEAN_10009545	0.482859	Down	0.00118028	Non-specific lipid-transfer protein 1 [Morus notabilis]
whole_GLEAN_10009546	2.43309	Up	0.0034018	Non-specific lipid-transfer protein 1 [Morus notabilis]
whole_GLEAN_10009551	0.44484	Down	3.929e-05	Non-specific lipid-transfer protein 1 [Morus notabilis]
whole_GLEAN_10009588	4.11523	Up	1.3458e-06	PREDICTED: non-classical arabinogalactan protein 30 [Eucalyptus grandis]
whole_GLEAN_10009755	0.482625	Down	9.1084e-08	putative mannitol dehydrogenase [Morus notabilis]
whole_GLEAN_10009804	0.399361	Down	0.0023752	GDP-fucose O-fucosyltransferase-like protein [Medicago truncatula]
whole_GLEAN_10009942	0.223514	Down	9.5292e-05	PREDICTED: peroxidase 12 [Ziziphus jujuba]
whole_GLEAN_10009949	2.29358	Up	3.7215e-06	PREDICTED: PHD finger protein Alfin1 [Vitis vinifera]
whole_GLEAN_10010052	2.03252	Up	0.00035903	PREDICTED: phenylalanine ammonia-lyase 1-like [Glycine max]
whole_GLEAN_10010084	4.23729	Up	1.3885e-06	PREDICTED: mRNA-decapping enzyme subunit 2 [Vigna angularis]
whole_GLEAN_10010135	0.398565	Down	4.1959e-07	Nucleosome-remodeling factor subunit BPTF [Morus notabilis]
whole_GLEAN_10010165	2.32019	Up	0.0020032	PREDICTED: uncharacterized GPI-anchored protein At5g19250-like [Juglans regia]
whole_GLEAN_10010169	0.490436	Down	0.0004775	PREDICTED: protein YIPF1 homolog [Ziziphus jujuba]
whole_GLEAN_10010195	0.224871	Down	7.2699e-07	PREDICTED: probable linoleate 9S-lipoxygenase 5 isoform X1 [Ziziphus jujuba]
whole_GLEAN_10010250	3.74532	Up	1.85704e-05	chitinase 1-like [Ananas comosus]
whole_GLEAN_10010317	2.09205	Up	1.5013e-06	calcium-binding EF hand family protein [Populus trichocarpa]
whole_GLEAN_10010360	0.434405	Down	0.000196469	PREDICTED: protein GIGANTEA isoform X1 [Prunus mume]
whole_GLEAN_10010363	0.334113	Down	0.00020435	PREDICTED: tryptophan aminotransferase-related protein 4-like [Ricinus communis]
whole_GLEAN_10010376	0.462321	Down	2.4033e-06	Hypoxanthine-guanine phosphoribosyltransferase [Morus notabilis]
whole_GLEAN_10010380	0.26455	Down	1.9173e-07	PREDICTED: cycloartenol synthase 2 [Prunus mume]
whole_GLEAN_10010425	8.40336	Up	1.9221e-07	MLP-like protein 328 [Morus notabilis]
whole_GLEAN_10010427	17.8571	Up	0.00049702	MLP-like protein 328 [Morus notabilis]
whole_GLEAN_10010430	12.987	Up	0.00026466	MLP-like protein 328 [Morus notabilis]
whole_GLEAN_10010443	2.58398	Up	4.3873e-06	PREDICTED: pumilio homolog 6, chloroplastic-like [Prunus mume]
whole_GLEAN_10010511	2.23714	Up	2.814e-07	PREDICTED: membrane-anchored ubiquitin-fold protein 4 [Fragaria vesca subsp. vesca]
whole_GLEAN_10010514	2.03666	Up	7.6589e-05	PREDICTED: regulation of nuclear pre-mRNA domain-containing protein 1B [Ziziphus jujuba]
whole_GLEAN_10010602	2.94985	Up	0.0183638	PREDICTED: metacaspase-1 isoform X2 [Elaeis guineensis]
whole_GLEAN_10010623	2.7933	Up	0.00028081	PREDICTED: probable purine permease 11 isoform X2 [Prunus mume]
whole_GLEAN_10010632	0.313185	Down	8.1119e-07	UMP/CMP kinase [Morus notabilis]
whole_GLEAN_10010636	0.165728	Down	4.4791e-06	PREDICTED: protein ECERIFERUM 1-like [Prunus mume]
whole_GLEAN_10010717	0.481232	Down	2.2245e-05	PREDICTED: eukaryotic translation initiation factor 4B3 [Ziziphus jujuba]
whole_GLEAN_10010740	4.92611	Up	2.1911e-07	calcium-binding EF hand family protein [Populus trichocarpa]
whole_GLEAN_10010905	0.44405	Down	0.0049642	Endoglucanase 11 [Morus notabilis]
whole_GLEAN_10010951	4.6729	Up	0.000158136	PREDICTED: UPF0481 protein At3g47200-like [Ziziphus jujuba]
whole_GLEAN_10010961	0.411692	Down	3.918e-05	putative methyltransferase PMT7 [Morus notabilis]
whole_GLEAN_10011016	2.09644	Up	4.2362e-05	PREDICTED: alpha carbonic anhydrase 4-like [Prunus mume]
whole_GLEAN_10011055	4.5045	Up	5.6193e-05	PREDICTED: lysosomal Pro-X carboxypeptidase-like [Citrus sinensis]
whole_GLEAN_10011065	2.09205	Up	0.00036366	PREDICTED: serine carboxypeptidase-like 51 [Ziziphus jujuba]
whole_GLEAN_10011083	3.7037	Up	1.2042e-06	late embryogenesis abundant protein [Medicago truncatula]
whole_GLEAN_10011096	17.2414	Up	1.65852e-05	ferredoxin, root R-B1-like [Cajanus cajan]
whole_GLEAN_10011128	2.04082	Up	0.00077738	PREDICTED: LOW QUALITY PROTEIN: yae1 domain-containing protein 1-like [Citrus sinensis]
whole_GLEAN_10011240	2.22222	Up	0.00040059	PREDICTED: 17.6 kDa class I heat shock protein 3-like [Ziziphus jujuba]
whole_GLEAN_10011261	4.54545	Up	8.1836e-07	Sucrose synthase 2 [Morus notabilis]
whole_GLEAN_10011284	0.314762	Down	5.2676e-07	PREDICTED: transmembrane 9 superfamily member 3 [Juglans regia]
whole_GLEAN_10011301	7.14286	Up	0.000104034	Ubiquitin carboxyl-terminal hydrolase 12 [Morus notabilis]
whole_GLEAN_10011310	0.483793	Down	7.9742e-05	RmlC-like cupins superfamily protein [Medicago truncatula]
whole_GLEAN_10011321	2.77778	Up	1.88435e-05	B-cell receptor-associated-like protein [Medicago truncatula]
whole_GLEAN_10011352	2.73224	Up	1.5714e-05	PREDICTED: dirigent protein 22-like [Ziziphus jujuba]
whole_GLEAN_10011360	0.116198	Down	1.9988e-06	PREDICTED: glycine-rich cell wall structural protein 1-like [Ziziphus jujuba]
whole_GLEAN_10011422	0.423729	Down	2.7116e-06	core-2/I-branching enzyme [Medicago truncatula]
whole_GLEAN_10011455	0.462963	Down	7.8225e-07	PREDICTED: zonadhesin [Ziziphus jujuba]
whole_GLEAN_10011476	0.293427	Down	0.0003356	Omega-3 fatty acid desaturase [Morus notabilis]
whole_GLEAN_10011504	2.46305	Up	2.1577e-05	Eukaryotic translation initiation factor 2 subunit alpha [Morus notabilis]
whole_GLEAN_10011506	2.39808	Up	1.58514e-05	ferritin-3, chloroplastic [Glycine max]
whole_GLEAN_10011549	3.22581	Up	1.50465e-05	PREDICTED: peroxidase P7-like [Glycine max]
whole_GLEAN_10011560	0.412712	Down	3.7556e-07	Adenine/guanine permease AZG1 [Morus notabilis]
whole_GLEAN_10011561	0.458085	Down	0.0089631	PREDICTED: phosphoglucan phosphatase LSF2, chloroplastic [Ziziphus jujuba]
whole_GLEAN_10011579	0.137571	Down	6.4972e-05	PREDICTED: expansin-A8 [Arachis ipaensis]
whole_GLEAN_10011592	0.393082	Down	0.00020207	PREDICTED: transmembrane protein 87A-like [Ziziphus jujuba]
whole_GLEAN_10011593	0.351741	Down	1.843e-07	PREDICTED: trans-cinnamate 4-monooxygenase-like [Gossypium raimondii]
whole_GLEAN_10011606	2.15517	Up	3.0077e-07	PREDICTED: serine carboxypeptidase-like 45 isoform X1 [Juglans regia]
whole_GLEAN_10011628	0.409165	Down	3.7625e-06	PREDICTED: pentatricopeptide repeat-containing protein At1g80270, mitochondrial isoform X1 [Ziziphus jujuba]
whole_GLEAN_10011633	0.34118	Down	8.7501e-08	---
whole_GLEAN_10011642	0.392311	Down	4.1952e-05	Microtubule-associated protein 70-2 [Morus notabilis]
whole_GLEAN_10011666	0.445038	Down	2.356e-06	Prostaglandin G/H synthase 1 [Morus notabilis]
whole_GLEAN_10011743	2.38663	Up	0.00087726	PREDICTED: mediator-associated protein 1-like [Prunus mume]
whole_GLEAN_10011744	7.14286	Up	2.141e-05	(R)-mandelonitrile lyase 2 [Morus notabilis]
whole_GLEAN_10011768	2.51889	Up	6.4528e-05	PREDICTED: tetraspanin-8-like [Ziziphus jujuba]
whole_GLEAN_10011778	0.273149	Down	0.0022817	UDP-glucuronate 4-epimerase 1 [Morus notabilis]
whole_GLEAN_10011825	0.355366	Down	2.4973e-07	Polyphenol oxidase [Morus notabilis]
whole_GLEAN_10011835	2.63852	Up	1.0054e-06	PREDICTED: histone deacetylase 5 [Prunus mume]
whole_GLEAN_10011840	0.368324	Down	0.0074186	Strictosidine synthase 1 [Morus notabilis]
whole_GLEAN_10011853	0.422119	Down	6.475e-05	Flavonoid 3'-monooxygenase [Morus notabilis]
whole_GLEAN_10011863	0.298151	Down	9.6876e-07	Strictosidine synthase 1 [Morus notabilis]
whole_GLEAN_10011928	0.401123	Down	3.7763e-06	PREDICTED: endoglucanase 25-like [Jatropha curcas]
whole_GLEAN_10011937	3.28947	Up	5.688e-08	PREDICTED: E3 ubiquitin-protein ligase RGLG1 [Citrus sinensis]
whole_GLEAN_10011942	2.0284	Up	0.000157419	Photosystem I reaction center subunit N [Morus notabilis]
whole_GLEAN_10011999	3.53357	Up	9.8296e-05	PREDICTED: TBC1 domain family member 13-like [Ziziphus jujuba]
whole_GLEAN_10012018	0.439947	Down	0.00074237	PREDICTED: probable sugar phosphate/phosphate translocator At5g25400 [Ziziphus jujuba]
whole_GLEAN_10012279	0.231054	Down	3.5818e-07	GDSL esterase/lipase [Morus notabilis]
whole_GLEAN_10012309	2.5	Up	0.000179624	PREDICTED: probable glutathione S-transferase parA [Prunus mume]
whole_GLEAN_10012317	0.446828	Down	4.0059e-05	PREDICTED: uncharacterized membrane protein At1g06890 [Ziziphus jujuba]
whole_GLEAN_10012318	13.3333	Up	0.000183026	SODA protein [Morus notabilis]
whole_GLEAN_10012319	2.23214	Up	7.8603e-05	40S ribosomal protein S26-1 [Morus notabilis]
whole_GLEAN_10012331	3.21543	Up	1.6688e-07	PREDICTED: peroxidase 4 [Theobroma cacao]
whole_GLEAN_10012348	0.382848	Down	9.1121e-07	MLP-like protein 28 [Morus notabilis]
whole_GLEAN_10012365	0.475737	Down	0.00060406	Protein vip1 [Morus notabilis]
whole_GLEAN_10012375	2.12766	Up	0.000181067	Alpha,alpha-trehalose-phosphate synthase [UDP-forming] 6 [Morus notabilis]
whole_GLEAN_10012637	0.351247	Down	2.0531e-06	Histidine decarboxylase [Morus notabilis]
whole_GLEAN_10012791	0.335458	Down	0.000157815	PREDICTED: putative lipid-transfer protein DIR1 [Ziziphus jujuba]
whole_GLEAN_10012797	3.95257	Up	3.6735e-06	PREDICTED: extensin-2-like [Camelina sativa]
whole_GLEAN_10012873	0.274725	Down	4.3155e-05	DEAD-box ATP-dependent RNA helicase 3 [Morus notabilis]
whole_GLEAN_10012882	4.06504	Up	6.2634e-07	PREDICTED: germin-like protein subfamily 2 member 1 [Ziziphus jujuba]
whole_GLEAN_10012886	0.406504	Down	1.064e-07	PREDICTED: pectin acetylesterase 12 [Ziziphus jujuba]
whole_GLEAN_10012906	0.426985	Down	2.6924e-06	hydroxyproline-rich glycoprotein family protein, putative [Medicago truncatula]
whole_GLEAN_10012913	2.84091	Up	4.146e-05	putative inactive receptor kinase [Morus notabilis]
whole_GLEAN_10012932	0.302663	Down	3.8563e-06	PREDICTED: 3-ketoacyl-CoA synthase 11 [Citrus sinensis]
whole_GLEAN_10012953	3.40136	Up	7.9707e-05	PREDICTED: stem-specific protein TSJT1-like [Fragaria vesca subsp. vesca]
whole_GLEAN_10012956	0.26096	Down	8.5029e-07	PREDICTED: protochlorophyllide reductase, chloroplastic [Pyrus x bretschneideri]
whole_GLEAN_10013007	2.1322	Up	1.59817e-05	Proline iminopeptidase [Morus notabilis]
whole_GLEAN_10013028	0.439174	Down	1.71286e-05	PREDICTED: probable receptor-like protein kinase At5g24010 [Pyrus x bretschneideri]
whole_GLEAN_10013048	0.242189	Down	1.1235e-06	glycerol-3-phosphate acyltransferase [Medicago truncatula]
whole_GLEAN_10013173	0.209732	Down	0.00082243	---
whole_GLEAN_10013199	0.484027	Down	5.5585e-05	PREDICTED: non-specific lipid transfer protein GPI-anchored 1 [Prunus mume]
whole_GLEAN_10013205	3.32226	Up	4.9e-06	PREDICTED: chlorophyll a-b binding protein 7, chloroplastic [Vigna angularis]
whole_GLEAN_10013214	2.38663	Up	0.00033986	PREDICTED: 65-kDa microtubule-associated protein 8-like [Ziziphus jujuba]
whole_GLEAN_10013240	2.03252	Up	0.00050357	early endosome antigen 1-like [Cajanus cajan]
whole_GLEAN_10013247	2.07469	Up	3.5176e-06	Lipoxygenase 6 [Morus notabilis]
whole_GLEAN_10013261	3.73134	Up	0.000176542	PREDICTED: lysine histidine transporter 2-like [Prunus mume]
whole_GLEAN_10013314	0.273448	Down	8.6834e-07	PREDICTED: probable pectate lyase 5 [Malus domestica]
whole_GLEAN_10013324	4.9505	Up	1.671e-08	PREDICTED: protein SIEVE ELEMENT OCCLUSION B-like [Ziziphus jujuba]
whole_GLEAN_10013325	5.07614	Up	3.3999e-09	PREDICTED: protein SIEVE ELEMENT OCCLUSION B-like [Ziziphus jujuba]
whole_GLEAN_10013327	5.61798	Up	4.138e-08	PREDICTED: protein SIEVE ELEMENT OCCLUSION B-like [Ziziphus jujuba]
whole_GLEAN_10013328	3.61011	Up	0.011599	PREDICTED: protein SIEVE ELEMENT OCCLUSION B-like [Ziziphus jujuba]
whole_GLEAN_10013329	3.10559	Up	7.7623e-05	PREDICTED: protein SIEVE ELEMENT OCCLUSION C [Prunus mume]
whole_GLEAN_10013331	2.77778	Up	0.000183236	cellulase (glycosyl hydrolase family 5) [Medicago truncatula]
whole_GLEAN_10013336	2.59067	Up	2.2506e-05	PREDICTED: beta-ureidopropionase-like [Ziziphus jujuba]
whole_GLEAN_10013394	5.02513	Up	3.2229e-07	PREDICTED: probable GTP diphosphokinase RSH2, chloroplastic [Ziziphus jujuba]
whole_GLEAN_10013453	2.39808	Up	0.000159338	Putative phospholipid-transporting ATPase 5 [Morus notabilis]
whole_GLEAN_10013454	0.478927	Down	8.4605e-05	PREDICTED: coatomer subunit zeta-2-like [Fragaria vesca subsp. vesca]
whole_GLEAN_10013460	2.12766	Up	1.6547e-06	PREDICTED: 5'-nucleotidase SurE [Ziziphus jujuba]
whole_GLEAN_10013469	2.35849	Up	1.1209e-07	PREDICTED: beta-fructofuranosidase, insoluble isoenzyme CWINV1 [Eucalyptus grandis]
whole_GLEAN_10013478	0.381825	Down	0.0063035	PREDICTED: receptor-like serine/threonine-protein kinase ALE2 isoform X2 [Fragaria vesca subsp. vesca]
whole_GLEAN_10013491	2.53165	Up	0.00019962	PREDICTED: PRA1 family protein F2-like [Juglans regia]
whole_GLEAN_10013514	0.253293	Down	0.00031755	IAA-amino acid hydrolase ILR1-like 5 [Morus notabilis]
whole_GLEAN_10013593	2.88184	Up	1.68581e-05	PREDICTED: cytochrome P450 71A1-like [Ziziphus jujuba]
whole_GLEAN_10013596	2.079	Up	0.0007176	PREDICTED: scarecrow-like protein 21 [Prunus mume]
whole_GLEAN_10013615	0.299222	Down	0.00070411	Disease resistance protein [Morus notabilis]
whole_GLEAN_10013634	0.402253	Down	5.5064e-05	Thiamine thiazole synthase 2 [Morus notabilis]
whole_GLEAN_10013638	3.80228	Up	8.911e-07	PREDICTED: early nodulin-like protein 1 [Ricinus communis]
whole_GLEAN_10013652	0.377644	Down	9.8267e-05	PREDICTED: protein LHCP TRANSLOCATION DEFECT [Ziziphus jujuba]
whole_GLEAN_10013696	2.24719	Up	7.4337e-07	PREDICTED: aconitate hydratase, cytoplasmic [Citrus sinensis]
whole_GLEAN_10013699	0.366569	Down	1.9252e-06	PREDICTED: heterodimeric geranylgeranyl pyrophosphate synthase small subunit, chloroplastic-like [Ziziphus jujuba]
whole_GLEAN_10013709	0.0927816	Down	2.6241e-09	GDSL esterase/lipase [Morus notabilis]
whole_GLEAN_10013710	0.196194	Down	2.1068e-06	GDSL esterase/lipase [Morus notabilis]
whole_GLEAN_10013730	0.257931	Down	3.5575e-05	PREDICTED: patatin-like protein 1 [Eucalyptus grandis]
whole_GLEAN_10013752	2.49377	Up	2.2495e-08	PREDICTED: heat shock protein 90-3-like [Camelina sativa]
whole_GLEAN_10013828	2.04082	Up	1.93252e-05	U-box domain-containing protein 38 [Morus notabilis]
whole_GLEAN_10013859	4.16667	Up	0.00042377	Aldehyde dehydrogenase family 2 member [Morus notabilis]
whole_GLEAN_10013881	2.59067	Up	0.0053593	Carbonic anhydrase 2 [Morus notabilis]
whole_GLEAN_10013883	0.462535	Down	5.6044e-07	1-deoxy-D-xylulose 5-phosphate reductoisomerase [Morus notabilis]
whole_GLEAN_10013901	0.414422	Down	1.7097e-06	Protein ApaG [Morus notabilis]
whole_GLEAN_10013922	4.9505	Up	3.5463e-05	FAS-associated factor 2-B [Morus notabilis]
whole_GLEAN_10013942	2.06612	Up	0.0023166	PREDICTED: 60S ribosomal export protein NMD3 [Ziziphus jujuba]
whole_GLEAN_10013988	2.65252	Up	2.8728e-07	PREDICTED: LOW QUALITY PROTEIN: cytochrome P450 71A24-like [Fragaria vesca subsp. vesca]
whole_GLEAN_10014011	4.4843	Up	1.6279e-07	PREDICTED: protein SIEVE ELEMENT OCCLUSION B-like [Ziziphus jujuba]
whole_GLEAN_10014012	2.40964	Up	0.000120902	Leucine-rich repeat receptor-like serine/threonine/tyrosine-protein kinase [Morus notabilis]
whole_GLEAN_10014065	0.340832	Down	1.89528e-05	Long chain acyl-CoA synthetase 2 [Morus notabilis]
whole_GLEAN_10014098	0.468384	Down	9.7058e-05	Polyol transporter 5 [Morus notabilis]
whole_GLEAN_10014109	0.401284	Down	0.0007372	---
whole_GLEAN_10014115	2.95858	Up	1.63278e-05	PREDICTED: ras-related protein Rab7 [Theobroma cacao]
whole_GLEAN_10014142	2.97619	Up	0.0029568	PREDICTED: universal stress protein PHOS32 [Eucalyptus grandis]
whole_GLEAN_10014145	0.315856	Down	0.00101883	PREDICTED: aureusidin synthase-like [Ziziphus jujuba]
whole_GLEAN_10014150	0.36324	Down	2.0675e-07	PREDICTED: isoflavone reductase homolog [Theobroma cacao]
whole_GLEAN_10014163	0.326797	Down	1.80771e-05	PREDICTED: salicylate carboxymethyltransferase-like [Ziziphus jujuba]
whole_GLEAN_10014184	2.07039	Up	0.005741	PREDICTED: chromatin remodeling protein SHL-like [Arachis ipaensis]
whole_GLEAN_10014324	0.343407	Down	6.382e-08	PREDICTED: heme-binding-like protein At3g10130, chloroplastic [Vitis vinifera]
whole_GLEAN_10014330	0.384763	Down	1.68632e-05	PAR1 protein [Medicago truncatula]
whole_GLEAN_10014361	6.71141	Up	2.2925e-07	putative glutathione S-transferase [Morus notabilis]
whole_GLEAN_10014366	2.10084	Up	0.00017506	PREDICTED: probable glutathione S-transferase [Fragaria vesca subsp. vesca]
whole_GLEAN_10014392	2.59067	Up	4.1247e-05	Aldo-keto reductase family 4 member C9 [Morus notabilis]
whole_GLEAN_10014407	0.358938	Down	2.2396e-06	Tropinone reductase-like protein [Morus notabilis]
whole_GLEAN_10014421	0.337838	Down	4.6991e-06	PREDICTED: pectin acetylesterase 5-like isoform X2 [Ziziphus jujuba]
whole_GLEAN_10014445	0.320924	Down	1.78134e-05	Tetrapyrrole-binding family protein [Populus trichocarpa]
whole_GLEAN_10014553	5.61798	Up	8.7729e-07	PREDICTED: protein P21-like [Prunus mume]
whole_GLEAN_10014555	2.80899	Up	0.00030105	PREDICTED: protein P21-like [Ziziphus jujuba]
whole_GLEAN_10014556	7.69231	Up	0.0026625	PREDICTED: thaumatin-like protein 1 [Juglans regia]
whole_GLEAN_10014576	3.67647	Up	6.0893e-05	heat shock family protein [Populus trichocarpa]
whole_GLEAN_10014580	0.463607	Down	1.66718e-05	PREDICTED: 5-methyltetrahydropteroyltriglutamate--homocysteine methyltransferase [Sesamum indicum]
whole_GLEAN_10014581	0.371058	Down	5.1076e-07	5-methyltetrahydropteroyltriglutamate--homocysteine methyltransferase [Morus notabilis]
whole_GLEAN_10014598	2.21729	Up	1.76345e-05	BZIP transcription factor [Medicago truncatula]
whole_GLEAN_10014602	5.78035	Up	2.81e-06	PREDICTED: 60S ribosomal protein L30 [Capsicum annuum]
whole_GLEAN_10014617	0.458085	Down	1.9575e-06	Flavonol sulfotransferase-like protein [Morus notabilis]
whole_GLEAN_10014620	2.61097	Up	2.0892e-06	PREDICTED: basic endochitinase-like [Daucus carota subsp. sativus]
whole_GLEAN_10014621	2.84091	Up	0.00069837	PREDICTED: basic endochitinase-like [Daucus carota subsp. sativus]
whole_GLEAN_10014709	5.49451	Up	0.00084174	PREDICTED: cucumisin-like isoform X1 [Ziziphus jujuba]
whole_GLEAN_10014715	0.44603	Down	1.92127e-05	PREDICTED: cucumisin-like, partial [Juglans regia]
whole_GLEAN_10014717	0.447628	Down	0.0013157	PREDICTED: cucumisin [Ricinus communis]
whole_GLEAN_10014753	2.76243	Up	0.00192316	putative receptor-like protein kinase [Morus notabilis]
whole_GLEAN_10014769	2.93255	Up	0.0154766	PREDICTED: expansin-A4 [Nelumbo nucifera]
whole_GLEAN_10014838	0.465116	Down	3.5281e-06	DUF538 family protein (Protein of unknown function, DUF538) [Arabidopsis thaliana]
whole_GLEAN_10014845	0.358423	Down	7.7672e-05	PREDICTED: WSC domain-containing protein ARB_07867-like [Prunus mume]
whole_GLEAN_10014853	0.424448	Down	0.000183305	PREDICTED: beta-carotene isomerase D27, chloroplastic [Juglans regia]
whole_GLEAN_10014856	0.498008	Down	0.000137207	PREDICTED: protein GPR107 [Ziziphus jujuba]
whole_GLEAN_10014868	0.465766	Down	0.0098231	Glucan endo-1,3-beta-glucosidase 11 [Morus notabilis]
whole_GLEAN_10014895	4.23729	Up	1.9156e-05	PREDICTED: 101 kDa malaria antigen [Phoenix dactylifera]
whole_GLEAN_10014922	2.20751	Up	4.3187e-05	putative disease resistance protein [Morus notabilis]
whole_GLEAN_10014924	2.24215	Up	2.1447e-05	Putative disease resistance protein [Morus notabilis]
whole_GLEAN_10014975	0.397772	Down	0.00190287	light-harvesting complex-like protein 3 isotype 2, chloroplastic [Cajanus cajan]
whole_GLEAN_10015030	2.40385	Up	6.2413e-05	Carboxylesterase 1 [Morus notabilis]
whole_GLEAN_10015073	6.28931	Up	1.4494e-06	DUF674 family protein [Medicago truncatula]
whole_GLEAN_10015074	8.33333	Up	0.0030809	DUF674 family protein [Medicago truncatula]
whole_GLEAN_10015131	0.381825	Down	0.00069833	UDP-glucuronic acid decarboxylase 1 [Morus notabilis]
whole_GLEAN_10015140	3.367	Up	6.6182e-07	BI1-like protein [Asparagus officinalis]
whole_GLEAN_10015147	0.345423	Down	2.6308e-06	PREDICTED: heat shock cognate 70 kDa protein 2 [Glycine max]
whole_GLEAN_10015196	6.41026	Up	8.2394e-07	PREDICTED: tubulin beta-2 chain [Citrus sinensis]
whole_GLEAN_10015220	3.95257	Up	1.8143e-07	putative aquaporin PIP1-4 [Morus notabilis]
whole_GLEAN_10015224	0.185357	Down	8.7995e-07	Cytochrome P450 86A2 [Morus notabilis]
whole_GLEAN_10015247	0.459559	Down	9.9264e-05	fringe-related family protein [Populus trichocarpa]
whole_GLEAN_10015251	2.00401	Up	5.7592e-05	PREDICTED: protein SPIRAL1-like 5 [Juglans regia]
whole_GLEAN_10015253	2.07039	Up	0.0165645	PREDICTED: probable polygalacturonase [Ziziphus jujuba]
whole_GLEAN_10015267	0.450653	Down	5.4661e-07	PREDICTED: 2-C-methyl-D-erythritol 2,4-cyclodiphosphate synthase, chloroplastic [Nicotiana tomentosiformis]
whole_GLEAN_10015354	2.19298	Up	1.4979e-06	TOM1-like protein 2 [Morus notabilis]
whole_GLEAN_10015356	2.22222	Up	1.7173e-07	PREDICTED: alanine--glyoxylate aminotransferase 2 homolog 3, mitochondrial [Ziziphus jujuba]
whole_GLEAN_10015366	2.26244	Up	0.000198262	PREDICTED: prosaposin [Prunus mume]
whole_GLEAN_10015379	6.41026	Up	0.00043728	PREDICTED: serine/threonine-protein kinase/endoribonuclease IRE1a isoform X1 [Jatropha curcas]
whole_GLEAN_10015382	2.09205	Up	2.9058e-07	PREDICTED: serine/threonine-protein kinase/endoribonuclease IRE1a [Populus euphratica]
whole_GLEAN_10015384	0.208203	Down	2.3723e-06	PREDICTED: proline-rich protein 4 [Populus euphratica]
whole_GLEAN_10015517	2.19298	Up	7.6005e-05	---
whole_GLEAN_10015522	2.53165	Up	6.6114e-07	Fimbrin-like protein 2 [Morus notabilis]
whole_GLEAN_10015545	0.439367	Down	0.00023852	Signal recognition particle 43 kDa protein [Morus notabilis]
whole_GLEAN_10015546	2.83286	Up	2.4319e-06	L-ascorbate oxidase-like protein [Morus notabilis]
whole_GLEAN_10015557	0.406835	Down	1.998e-06	Heterodimeric geranylgeranyl pyrophosphate synthase small subunit [Morus notabilis]
whole_GLEAN_10015609	2.10526	Up	1.58584e-05	aquaporin PIP2-7-like [Gossypium hirsutum]
whole_GLEAN_10015627	2.20751	Up	1.50172e-05	GMFP7 family protein [Populus trichocarpa]
whole_GLEAN_10015645	0.359195	Down	1.1606e-07	GDP-fucose protein O-fucosyltransferase [Medicago truncatula]
whole_GLEAN_10015658	0.377786	Down	3.1435e-06	Kelch repeat-containing protein [Morus notabilis]
whole_GLEAN_10015765	0.445434	Down	8.3752e-07	PREDICTED: glutamyl-tRNA reductase-binding protein, chloroplastic [Malus domestica]
whole_GLEAN_10015773	0.246488	Down	3.5122e-05	D-3-phosphoglycerate dehydrogenase [Morus notabilis]
whole_GLEAN_10015841	0.372439	Down	0.00053645	Delta(24)-sterol reductase [Morus notabilis]
whole_GLEAN_10015900	0.432526	Down	6.2895e-05	PREDICTED: UDP-glucuronic acid decarboxylase 1 [Ziziphus jujuba]
whole_GLEAN_10015907	0.49334	Down	9.7375e-05	PREDICTED: protein GPR107-like [Malus domestica]
whole_GLEAN_10016080	0.406009	Down	0.002179	PREDICTED: methionine aminopeptidase 1B, chloroplastic [Theobroma cacao]
whole_GLEAN_10016083	0.4329	Down	5.7802e-05	Putative leucine-rich repeat receptor-like serine/threonine-protein kinase [Morus notabilis]
whole_GLEAN_10016176	3.52113	Up	5.869e-05	PREDICTED: metalloendoproteinase 5-MMP-like [Prunus mume]
whole_GLEAN_10016190	3.04878	Up	4.1507e-06	PREDICTED: glucomannan 4-beta-mannosyltransferase 9-like isoform X2 [Ziziphus jujuba]
whole_GLEAN_10016218	0.49456	Down	2.4924e-06	PREDICTED: neutral/alkaline invertase 3, chloroplastic-like [Ziziphus jujuba]
whole_GLEAN_10016284	2.10526	Up	1.60202e-05	---
whole_GLEAN_10016293	2.05339	Up	0.00064187	PREDICTED: apoptosis-inducing factor 2-like isoform X1 [Pyrus x bretschneideri]
whole_GLEAN_10016324	2.0284	Up	2.4155e-05	Ubiquitin carboxyl-terminal hydrolase 12 [Morus notabilis]
whole_GLEAN_10016335	3.20513	Up	1.64927e-05	PREDICTED: inactive protein RESTRICTED TEV MOVEMENT 2 [Prunus mume]
whole_GLEAN_10016395	2.1692	Up	2.7711e-06	Subtilisin-like protease [Morus notabilis]
whole_GLEAN_10016417	0.469263	Down	3.4145e-06	PREDICTED: ubiquinol oxidase 1a, mitochondrial-like, partial [Tarenaya hassleriana]
whole_GLEAN_10016435	0.340832	Down	9.0828e-07	putative methyltransferase PMT21 [Morus notabilis]
whole_GLEAN_10016488	0.387747	Down	2.3316e-06	Benzyl alcohol O-benzoyltransferase [Morus notabilis]
whole_GLEAN_10016593	0.478011	Down	3.6084e-05	Protein lap4 [Morus notabilis]
whole_GLEAN_10016603	0.487805	Down	8.0158e-05	Translation initiation factor IF-2 [Morus notabilis]
whole_GLEAN_10016622	2.77778	Up	4.544e-07	G-type lectin S-receptor-like serine/threonine-protein kinase RLK1 [Morus notabilis]
whole_GLEAN_10016634	0.299491	Down	1.88933e-05	putative methyltransferase PMT14 [Morus notabilis]
whole_GLEAN_10016675	7.75194	Up	0.00027644	PREDICTED: 60S ribosomal protein L37a [Fragaria vesca subsp. vesca]
whole_GLEAN_10016687	2.26757	Up	1.6284e-06	PREDICTED: serine/threonine-protein kinase SAPK3-like [Ziziphus jujuba]
whole_GLEAN_10016730	0.449843	Down	0.00155606	Ethanolamine-phosphate cytidylyltransferase [Morus notabilis]
whole_GLEAN_10016750	3.1348	Up	2.9176e-07	Zinc finger CCCH domain-containing protein 30 [Morus notabilis]
whole_GLEAN_10016752	0.366838	Down	1.67676e-05	PREDICTED: cellulose synthase A catalytic subunit 3 [UDP-forming] [Prunus mume]
whole_GLEAN_10016777	0.356633	Down	1.8647e-06	PREDICTED: cycloartenol-C-24-methyltransferase [Ziziphus jujuba]
whole_GLEAN_10016781	0.457247	Down	0.00044214	PREDICTED: probable glycosyltransferase STELLO2 [Vitis vinifera]
whole_GLEAN_10016783	2.65957	Up	4.373e-06	PREDICTED: tetraketide alpha-pyrone reductase 1 isoform X3 [Theobroma cacao]
whole_GLEAN_10016789	7.0922	Up	0.00031994	PREDICTED: cinnamoyl-CoA reductase 1 isoform X2 [Eucalyptus grandis]
whole_GLEAN_10016885	4.56621	Up	0.0043579	putative LRR receptor-like serine/threonine-protein kinase [Morus notabilis]
whole_GLEAN_10016908	0.49456	Down	0.00127791	Galactomannan galactosyltransferase 1 [Morus notabilis]
whole_GLEAN_10016936	2.14133	Up	0.025736	PREDICTED: omega-hydroxypalmitate O-feruloyl transferase-like [Ziziphus jujuba]
whole_GLEAN_10016943	9.25926	Up	0.00123869	PREDICTED: HVA22-like protein e [Fragaria vesca subsp. vesca]
whole_GLEAN_10016960	4.42478	Up	0.00030213	PREDICTED: thylakoid lumenal 17.9 kDa protein, chloroplastic [Citrus sinensis]
whole_GLEAN_10016984	2.23214	Up	1.0619e-07	SNF1-related protein kinase regulatory subunit gamma-1 [Morus notabilis]
whole_GLEAN_10016994	3.14465	Up	2.9593e-06	PREDICTED: argininosuccinate synthase, chloroplastic isoform X1 [Theobroma cacao]
whole_GLEAN_10017039	0.152091	Down	9.6089e-09	GDSL esterase/lipase [Morus notabilis]
whole_GLEAN_10017082	0.176056	Down	5.5038e-05	Phosphoethanolamine N-methyltransferase 1 [Morus notabilis]
whole_GLEAN_10017104	12.1951	Up	1.0353e-06	GDSL esterase/lipase 1 [Morus notabilis]
whole_GLEAN_10017107	3.27869	Up	0.000117043	GDSL esterase/lipase 1 [Morus notabilis]
whole_GLEAN_10017126	0.459348	Down	2.4555e-05	PREDICTED: pectinesterase 3-like [Juglans regia]
whole_GLEAN_10017146	2.32558	Up	9.2799e-07	Aspartic proteinase nepenthesin-2 [Morus notabilis]
whole_GLEAN_10017154	0.320616	Down	5.424e-07	putative galacturonosyltransferase 4 [Morus notabilis]
whole_GLEAN_10017167	6.71141	Up	0.002122	PREDICTED: BTB/POZ domain-containing protein At5g47800 [Ziziphus jujuba]
whole_GLEAN_10017187	0.361795	Down	4.1179e-05	Nudix hydrolase 2 [Morus notabilis]
whole_GLEAN_10017197	0.49505	Down	8.0514e-05	PREDICTED: pentatricopeptide repeat-containing protein At4g16390, chloroplastic [Ziziphus jujuba]
whole_GLEAN_10017235	2.77778	Up	8.1093e-07	putative LRR receptor-like serine/threonine-protein kinase [Morus notabilis]
whole_GLEAN_10017238	2.1322	Up	7.7595e-05	Disease resistance RPP13-like protein 4 [Morus notabilis]
whole_GLEAN_10017302	3.48432	Up	3.9834e-05	PREDICTED: chromatin remodeling protein EBS [Ziziphus jujuba]
whole_GLEAN_10017305	0.429738	Down	1.0867e-06	Protein STRUBBELIG-RECEPTOR FAMILY 8 [Morus notabilis]
whole_GLEAN_10017371	0.47081	Down	0.00058177	transmembrane protein [Arabidopsis thaliana]
whole_GLEAN_10017432	0.429738	Down	1.4083e-06	PREDICTED: polyphenol oxidase, chloroplastic [Theobroma cacao]
whole_GLEAN_10017435	2.75482	Up	8.4072e-05	Polyphenol oxidase [Morus notabilis]
whole_GLEAN_10017451	2.35849	Up	8.2382e-07	putative calcium-binding protein CML21 [Morus notabilis]
whole_GLEAN_10017458	0.407498	Down	0.0095161	PREDICTED: vacuolar cation/proton exchanger 5 [Prunus mume]
whole_GLEAN_10017490	2.21729	Up	6.2884e-05	PREDICTED: heat shock cognate protein 80 [Arachis ipaensis]
whole_GLEAN_10017526	4.09836	Up	0.0058176	Cellulose synthase-like protein E1 [Morus notabilis]
whole_GLEAN_10017548	0.409165	Down	7.5584e-05	Calcium-activated outward-rectifying potassium channel 1 [Morus notabilis]
whole_GLEAN_10017677	5.49451	Up	1.2099e-07	PREDICTED: peroxidase 10-like [Ziziphus jujuba]
whole_GLEAN_10017688	0.205212	Down	3.977e-07	PREDICTED: L-ascorbate oxidase homolog [Ziziphus jujuba]
whole_GLEAN_10017689	0.282247	Down	2.5061e-07	L-ascorbate oxidase-like protein [Morus notabilis]
whole_GLEAN_10017721	9.43396	Up	1.7165e-06	Serine/threonine-protein kinase/endoribonuclease ire-1 [Morus notabilis]
whole_GLEAN_10017741	3.5461	Up	0.00131964	PREDICTED: ferredoxin [Ziziphus jujuba]
whole_GLEAN_10017785	0.259538	Down	8.4758e-08	DUF538 family protein, putative (Protein of unknown function, DUF538) [Arabidopsis thaliana]
whole_GLEAN_10017809	2.08333	Up	3.8936e-05	Glucan endo-1,3-beta-glucosidase 4 [Morus notabilis]
whole_GLEAN_10017839	0.442087	Down	1.494e-06	PREDICTED: ruBisCO large subunit-binding protein subunit beta, chloroplastic [Prunus mume]
whole_GLEAN_10017878	2.20751	Up	2.3433e-06	Methylthioribose-1-phosphate isomerase [Morus notabilis]
whole_GLEAN_10017883	2.42718	Up	1.56963e-05	PREDICTED: sm-like protein LSM1B [Ziziphus jujuba]
whole_GLEAN_10017894	0.460617	Down	9.8162e-07	20 kDa chaperonin [Morus notabilis]
whole_GLEAN_10017912	5.31915	Up	3.3615e-07	Embryogenesis-associated protein [Morus notabilis]
whole_GLEAN_10017913	2.50627	Up	3.4397e-09	Sucrose synthase [Morus notabilis]
whole_GLEAN_10017928	0.378072	Down	0.000122602	putative pectinesterase/pectinesterase inhibitor 54 [Morus notabilis]
whole_GLEAN_10017937	3.21543	Up	0.00113998	Glucan endo-1,3-beta-glucosidase 5 [Morus notabilis]
whole_GLEAN_10017970	3.34448	Up	2.0917e-06	caffeic acid 3-O-methyltransferase 1-like [Malus domestica]
whole_GLEAN_10017981	2.1097	Up	0.000103525	PREDICTED: 60S acidic ribosomal protein P1-like [Populus euphratica]
whole_GLEAN_10018006	4.7619	Up	6.7361e-09	PREDICTED: proteoglycan 4-like [Gossypium hirsutum]
whole_GLEAN_10018009	0.358166	Down	1.2769e-08	Ras-related protein RABA3 [Morus notabilis]
whole_GLEAN_10018030	2.19298	Up	0.00025755	transmembrane protein, putative [Medicago truncatula]
whole_GLEAN_10018054	0.391543	Down	2.3389e-05	O-acyltransferase WSD1 [Morus notabilis]
whole_GLEAN_10018088	2.14592	Up	0.0048218	Hydroquinone glucosyltransferase [Morus notabilis]
whole_GLEAN_10018205	3.09598	Up	1.78538e-05	Patatin group A-3 [Morus notabilis]
whole_GLEAN_10018212	0.259808	Down	4.9476e-07	PREDICTED: long chain acyl-CoA synthetase 1 isoform X1 [Ziziphus jujuba]
whole_GLEAN_10018288	0.496278	Down	0.0036971	PREDICTED: probable sugar phosphate/phosphate translocator At3g17430 [Juglans regia]
whole_GLEAN_10018296	2.17391	Up	0.00066299	calcium/calcium/calmodulin-dependent Serine/Threonine-kinase [Arabidopsis thaliana]
whole_GLEAN_10018376	0.403226	Down	8.1613e-05	alpha-expansin 1 family protein [Populus trichocarpa]
whole_GLEAN_10018379	0.377501	Down	0.002319	Inactive rhomboid protein 1 [Morus notabilis]
whole_GLEAN_10018387	4.08163	Up	5.5605e-05	transmembrane protein [Arabidopsis thaliana]
whole_GLEAN_10018406	0.453926	Down	1.8128e-07	PREDICTED: ADP-ribosylation factor GTPase-activating protein AGD7-like [Gossypium raimondii]
whole_GLEAN_10018409	0.281532	Down	1.8835e-07	PREDICTED: short-chain dehydrogenase TIC 32, chloroplastic-like [Prunus mume]
whole_GLEAN_10018431	0.319591	Down	0.00106157	PREDICTED: inter-alpha-trypsin inhibitor heavy chain H3-like [Zea mays]
whole_GLEAN_10018432	0.277316	Down	3.0718e-07	PREDICTED: protein TolB [Oryza sativa Japonica Group]
whole_GLEAN_10018435	0.429369	Down	0.00116128	PREDICTED: protein TolB [Oryza sativa Japonica Group]
whole_GLEAN_10018443	2.54453	Up	2.3562e-05	PREDICTED: UDP-glucose 4-epimerase GEPI48 [Ziziphus jujuba]
whole_GLEAN_10018501	0.453104	Down	1.56996e-05	PREDICTED: probable methyltransferase PMT13 isoform X1 [Fragaria vesca subsp. vesca]
whole_GLEAN_10018549	0.341064	Down	2.0801e-06	Alpha-1,4-galacturonosyltransferase 1 [Morus notabilis]
whole_GLEAN_10018577	2.61097	Up	2.3986e-07	C2 domain-containing protein [Morus notabilis]
whole_GLEAN_10018612	0.461681	Down	0.0029623	Alpha,alpha-trehalose-phosphate synthase [UDP-forming] 1 [Morus notabilis]
whole_GLEAN_10018624	5.20833	Up	5.5334e-07	PREDICTED: protein trichome birefringence-like 41 [Ziziphus jujuba]
whole_GLEAN_10018625	5.10204	Up	0.002079	PREDICTED: protein trichome birefringence-like 41 [Ziziphus jujuba]
whole_GLEAN_10018635	2.34742	Up	1.64646e-05	putative pectinesterase/pectinesterase inhibitor 51 [Morus notabilis]
whole_GLEAN_10018657	0.304414	Down	0.00014064	PREDICTED: pathogen-related protein-like [Ziziphus jujuba]
whole_GLEAN_10018672	2.7027	Up	1.61779e-05	Epidermis-specific secreted glycoprotein EP1 [Morus notabilis]
whole_GLEAN_10018673	2.5641	Up	5.3339e-07	Epidermis-specific secreted glycoprotein EP1 [Morus notabilis]
whole_GLEAN_10018694	3.06748	Up	2.3545e-06	Protein IQ-DOMAIN 1 [Morus notabilis]
whole_GLEAN_10018767	4.20168	Up	3.8347e-07	rubredoxin family protein [Populus trichocarpa]
whole_GLEAN_10018780	2.93255	Up	1.6775e-06	Aspartic proteinase [Morus notabilis]
whole_GLEAN_10018802	0.295072	Down	2.2029e-05	PREDICTED: desiccation-related protein PCC13-62-like [Fragaria vesca subsp. vesca]
whole_GLEAN_10018825	0.299043	Down	5.7634e-05	---
whole_GLEAN_10018835	2.55754	Up	2.4199e-05	PREDICTED: UPF0481 protein At3g47200-like [Prunus mume]
whole_GLEAN_10018836	2.01207	Up	0.0030168	PREDICTED: universal stress protein PHOS32 [Nicotiana attenuata]
whole_GLEAN_10018844	4.65116	Up	3.0167e-07	Glucan endo-1,3-beta-glucosidase, basic vacuolar isoform [Morus notabilis]
whole_GLEAN_10018845	2.99401	Up	1.62296e-05	Glucan endo-1,3-beta-glucosidase, basic vacuolar isoform [Morus notabilis]
whole_GLEAN_10018856	2.23214	Up	2.0462e-05	PREDICTED: calmodulin-binding transcription activator 5 isoform X1 [Ziziphus jujuba]
whole_GLEAN_10018858	6.53595	Up	1.0393e-07	Chitinase-like protein 2 [Morus notabilis]
whole_GLEAN_10018884	3.23625	Up	0.00022464	PREDICTED: major allergen Pru av 1-like [Juglans regia]
whole_GLEAN_10018892	3.09598	Up	0.000102296	PREDICTED: major allergen Pru av 1-like [Fragaria vesca subsp. vesca]
whole_GLEAN_10018894	3.7594	Up	2.6539e-09	PREDICTED: major allergen Pru av 1-like [Fragaria vesca subsp. vesca]
whole_GLEAN_10018922	4.62963	Up	1.2575e-06	PREDICTED: bifunctional epoxide hydrolase 2-like [Citrus sinensis]
whole_GLEAN_10018923	0.445633	Down	1.72507e-05	PREDICTED: bifunctional epoxide hydrolase 2-like [Ziziphus jujuba]
whole_GLEAN_10018924	8.69565	Up	0.0071968	Epoxide hydrolase 2 [Morus notabilis]
whole_GLEAN_10018952	0.242248	Down	8.1375e-07	Xyloglucan 6-xylosyltransferase [Morus notabilis]
whole_GLEAN_10018954	2.66667	Up	2.1258e-05	PREDICTED: protein RALF-like 33 [Gossypium arboreum]
whole_GLEAN_10019004	2.8169	Up	2.2071e-05	Serine/threonine-protein kinase ULK4 [Morus notabilis]
whole_GLEAN_10019039	2.47525	Up	4.4809e-06	histidine-containing phosphotransfer protein 1-like [Cajanus cajan]
whole_GLEAN_10019058	2.11416	Up	1.9429e-06	putative protein phosphatase 2C 35 [Morus notabilis]
whole_GLEAN_10019097	5.29101	Up	7.7752e-05	PREDICTED: germin-like protein subfamily T member 2 [Prunus mume]
whole_GLEAN_10019103	2.42718	Up	3.7386e-06	PREDICTED: transportin-3 [Ziziphus jujuba]
whole_GLEAN_10019108	0.419463	Down	0.000100958	PREDICTED: microtubule-associated protein TORTIFOLIA1 isoform X3 [Ziziphus jujuba]
whole_GLEAN_10019151	6.0241	Up	3.4522e-07	PREDICTED: inactive protein RESTRICTED TEV MOVEMENT 2-like [Malus domestica]
whole_GLEAN_10019211	6.84932	Up	0.00050187	PREDICTED: 36.4 kDa proline-rich protein-like [Gossypium arboreum]
whole_GLEAN_10019236	0.494071	Down	6.1131e-05	Arogenate dehydrogenase 1 [Morus notabilis]
whole_GLEAN_10019277	2.49377	Up	3.2783e-06	PREDICTED: transmembrane protein DDB_G0292058 [Prunus mume]
whole_GLEAN_10019282	5.88235	Up	2.195e-07	PREDICTED: probable flavin-containing monooxygenase 1 isoform X2 [Juglans regia]
whole_GLEAN_10019314	3.18471	Up	7.6083e-07	Leucine-rich repeat receptor-like protein kinase TDR [Morus notabilis]
whole_GLEAN_10019337	0.452694	Down	0.00111534	PREDICTED: chitotriosidase-1-like [Ziziphus jujuba]
whole_GLEAN_10019348	0.332336	Down	2.174e-05	ubiquitin-associated protein (DUF1068) [Arabidopsis thaliana]
whole_GLEAN_10019349	2.00401	Up	1.54046e-05	PREDICTED: temperature-induced lipocalin-1-like [Arachis duranensis]
whole_GLEAN_10019358	2.41546	Up	4.2457e-05	PREDICTED: cytochrome c oxidase assembly factor 6 [Juglans regia]
whole_GLEAN_10019367	0.424448	Down	1.76522e-05	Omega-6 fatty acid desaturase [Morus notabilis]
whole_GLEAN_10019384	0.317864	Down	3.5119e-05	PREDICTED: transmembrane 9 superfamily member 9-like [Ziziphus jujuba]
whole_GLEAN_10019409	2.06612	Up	0.0034599	Polyphenol oxidase [Morus notabilis]
whole_GLEAN_10019436	4.01606	Up	6.59e-08	PREDICTED: anthocyanidin reductase [Theobroma cacao]
whole_GLEAN_10019453	12.5	Up	0.0036553	Cysteine-rich receptor-like protein kinase 29 [Morus notabilis]
whole_GLEAN_10019479	0.301477	Down	1.51507e-05	(R)-mandelonitrile lyase 1 [Morus notabilis]
whole_GLEAN_10019492	0.30931	Down	9.8976e-05	Anthocyanidin 3-O-glucosyltransferase 2 [Morus notabilis]
whole_GLEAN_10019554	0.475737	Down	0.0060244	PREDICTED: uncharacterized aarF domain-containing protein kinase At1g79600, chloroplastic [Jatropha curcas]
whole_GLEAN_10019557	0.480538	Down	3.5941e-06	U-box domain-containing protein 13 [Morus notabilis]
whole_GLEAN_10019617	2.48139	Up	4.029e-07	Leucine-rich repeat receptor-like serine/threonine-protein kinase BAM1 [Morus notabilis]
whole_GLEAN_10019634	2.457	Up	0.000155362	PREDICTED: transcription factor RAX3 isoform X1 [Populus euphratica]
whole_GLEAN_10019637	0.406835	Down	2.6621e-06	transmembrane protein [Arabidopsis thaliana]
whole_GLEAN_10019658	0.300661	Down	1.3663e-06	Galactomannan galactosyltransferase 1 [Morus notabilis]
whole_GLEAN_10019700	3.44828	Up	4.4106e-08	PREDICTED: putative formamidase C869.04 isoform X1 [Jatropha curcas]
whole_GLEAN_10019703	5.64972	Up	3.1357e-09	Peroxidase 51 [Morus notabilis]
whole_GLEAN_10019705	3.57143	Up	0.000157558	BTB/POZ domain-containing protein [Morus notabilis]
whole_GLEAN_10019706	0.312891	Down	7.0758e-07	PREDICTED: probable xyloglucan endotransglucosylase/hydrolase protein B [Jatropha curcas]
whole_GLEAN_10019710	0.28777	Down	4.1235e-07	Anthocyanin 5-aromatic acyltransferase [Morus notabilis]
whole_GLEAN_10019813	2.91545	Up	0.0027396	Nicotinate phosphoribosyltransferase [Morus notabilis]
whole_GLEAN_10019816	5.29101	Up	1.6566e-06	PI-PLC X domain-containing protein [Morus notabilis]
whole_GLEAN_10019818	4.25532	Up	4.5072e-06	Subtilisin-like protease [Morus notabilis]
whole_GLEAN_10019819	2.55754	Up	8.8187e-07	Subtilisin-like protease [Morus notabilis]
whole_GLEAN_10019820	2.03252	Up	8.325e-05	Subtilisin-like protease [Morus notabilis]
whole_GLEAN_10019821	2.48756	Up	0.0009006	Subtilisin-like protease [Morus notabilis]
whole_GLEAN_10019834	0.39093	Down	2.4269e-05	PREDICTED: protein DCL, chloroplastic-like [Ziziphus jujuba]
whole_GLEAN_10019866	2.24215	Up	0.00019962	PREDICTED: PLAT domain-containing protein 3-like [Pyrus x bretschneideri]
whole_GLEAN_10019974	7.35294	Up	2.6096e-07	PREDICTED: chlorophyllase-1 [Prunus mume]
whole_GLEAN_10020029	4	Up	1.93906e-05	RAN GTPase-activating protein 1 [Morus notabilis]
whole_GLEAN_10020085	0.413907	Down	0.0085984	Methyl-CpG-binding domain-containing protein 4 [Morus notabilis]
whole_GLEAN_10020088	0.426076	Down	2.4554e-05	PREDICTED: sugar transporter ERD6-like 7 isoform X1 [Ziziphus jujuba]
whole_GLEAN_10020091	2.43309	Up	2.2699e-06	PREDICTED: histidine-containing phosphotransfer protein 1-like [Ziziphus jujuba]
whole_GLEAN_10020124	0.456621	Down	1.93253e-05	Protein TRANSPORT INHIBITOR RESPONSE 1 [Morus notabilis]
whole_GLEAN_10020136	3.24675	Up	0.0007249	BTB/POZ domain-containing protein [Morus notabilis]
whole_GLEAN_10020167	2.36967	Up	1.8153e-06	PREDICTED: desiccation-related protein PCC13-62-like [Ziziphus jujuba]
whole_GLEAN_10020183	0.418585	Down	2.4417e-06	ABC transporter C family member 4 [Morus notabilis]
whole_GLEAN_10020186	4.83092	Up	0.020997	Universal stress protein A-like protein [Morus notabilis]
whole_GLEAN_10020196	0.225632	Down	0.00054121	PREDICTED: UDP-glucuronic acid decarboxylase 2-like [Ziziphus jujuba]
whole_GLEAN_10020198	3.61011	Up	1.2377e-07	PREDICTED: 60S ribosomal protein L22-2 [Citrus sinensis]
whole_GLEAN_10020223	2.08768	Up	0.0035593	PREDICTED: sucrose synthase 2 [Ziziphus jujuba]
whole_GLEAN_10020266	3.33333	Up	3.4985e-07	PREDICTED: pentatricopeptide repeat-containing protein At5g02860 [Ziziphus jujuba]
whole_GLEAN_10020267	2.68817	Up	2.2759e-06	PREDICTED: 3-oxo-Delta(4,5)-steroid 5-beta-reductase-like [Nicotiana attenuata]
whole_GLEAN_10020295	0.412201	Down	4.0606e-07	GDSL esterase/lipase APG [Morus notabilis]
whole_GLEAN_10020303	0.305717	Down	3.6629e-07	PREDICTED: acid phosphatase 1 isoform X1 [Ricinus communis]
whole_GLEAN_10020319	0.243665	Down	5.6891e-05	NADP-dependent malic enzyme [Morus notabilis]
whole_GLEAN_10020320	0.242542	Down	1.647e-06	Pleiotropic drug resistance protein 12 [Morus notabilis]
whole_GLEAN_10020355	2.22222	Up	2.6255e-06	putative peptide transporter [Morus notabilis]
whole_GLEAN_10020372	0.424989	Down	0.0029408	late embryogenesis abundant protein [Medicago truncatula]
whole_GLEAN_10020378	2.0284	Up	6.0428e-05	PREDICTED: proline-rich receptor-like protein kinase PERK15 isoform X1 [Ricinus communis]
whole_GLEAN_10020382	2.95858	Up	8.125e-05	PREDICTED: 60S ribosomal protein L37-3 [Prunus mume]
whole_GLEAN_10020391	0.386847	Down	2.2439e-05	putative pyridoxal biosynthesis protein [Morus notabilis]
whole_GLEAN_10020410	0.298329	Down	1.5448e-07	Squalene monooxygenase [Morus notabilis]
whole_GLEAN_10020424	0.433651	Down	2.219e-05	PREDICTED: fatty acid amide hydrolase-like [Ziziphus jujuba]
whole_GLEAN_10020444	3.367	Up	3.378e-08	PREDICTED: plasma membrane-associated cation-binding protein 1 [Eucalyptus grandis]
whole_GLEAN_10020449	0.374953	Down	0.00102381	PREDICTED: galactan beta-1,4-galactosyltransferase GALS3 [Eucalyptus grandis]
whole_GLEAN_10020459	2.77778	Up	2.8224e-06	Polyphenol oxidase [Morus notabilis]
whole_GLEAN_10020537	2.50627	Up	6.0449e-05	Peroxidase 54 [Morus notabilis]
whole_GLEAN_10020543	2.69542	Up	1.70086e-05	PREDICTED: protein PHLOEM PROTEIN 2-LIKE A9-like [Citrus sinensis]
whole_GLEAN_10020568	0.442282	Down	0.00027992	UDP-glycosyltransferase 85A7 [Morus notabilis]
whole_GLEAN_10020586	2.85714	Up	0.000124529	PREDICTED: probable LRR receptor-like serine/threonine-protein kinase At1g56140 isoform X2 [Populus euphratica]
whole_GLEAN_10020589	2.08768	Up	7.9736e-05	PREDICTED: probable LRR receptor-like serine/threonine-protein kinase At1g56130 [Ziziphus jujuba]
whole_GLEAN_10020624	2.03252	Up	0.00030102	Cytochrome P450 [Morus notabilis]
whole_GLEAN_10020626	3.02115	Up	2.2426e-07	Polyphenol oxidase [Morus notabilis]
whole_GLEAN_10020655	0.377786	Down	1.9789e-06	PREDICTED: reticuline oxidase-like protein [Prunus mume]
whole_GLEAN_10020739	2.7027	Up	0.00099943	PREDICTED: NDR1/HIN1-Like protein 3 [Nelumbo nucifera]
whole_GLEAN_10020792	3.15457	Up	0.0025789	uncharacterized LOC107909689 [Gossypium hirsutum]
whole_GLEAN_10020817	0.464253	Down	1.53962e-05	1,4-Dihydroxy-2-naphthoyl-CoA synthase [Morus notabilis]
whole_GLEAN_10020845	2.079	Up	4.6124e-06	RNA-binding protein 25 [Morus notabilis]
whole_GLEAN_10020850	0.247831	Down	2.1196e-07	PREDICTED: aldehyde dehydrogenase family 2 member B7, mitochondrial-like [Jatropha curcas]
whole_GLEAN_10020857	2.08333	Up	2.6574e-06	PREDICTED: serine/arginine-rich splicing factor RSZ21-like isoform X1 [Arachis ipaensis]
whole_GLEAN_10020869	0.194288	Down	4.7428e-06	MLP-like protein 423 [Morus notabilis]
whole_GLEAN_10020939	2.60417	Up	2.8129e-06	PREDICTED: thioredoxin H2 [Prunus mume]
whole_GLEAN_10020974	0.454545	Down	3.5729e-06	PREDICTED: polyvinylalcohol dehydrogenase-like [Nicotiana tabacum]
whole_GLEAN_10020981	0.422476	Down	0.000116542	PREDICTED: polyvinylalcohol dehydrogenase-like [Ziziphus jujuba]
whole_GLEAN_10020985	0.443459	Down	4.5465e-06	PREDICTED: sucrose transport protein SUC3 isoform X1 [Prunus mume]
whole_GLEAN_10021004	0.446429	Down	2.0218e-05	putative methyltransferase PMT2 [Morus notabilis]
whole_GLEAN_10021017	0.486855	Down	2.2763e-05	Ectonucleoside triphosphate diphosphohydrolase 1 [Morus notabilis]
whole_GLEAN_10021023	0.478698	Down	0.00052043	PREDICTED: ribonuclease 3-like [Prunus mume]
whole_GLEAN_10021051	0.410678	Down	0.00093933	arabinanase/levansucrase/invertase, putative [Medicago truncatula]
whole_GLEAN_10021097	0.394166	Down	7.5551e-09	PREDICTED: nodulin-related protein 1-like [Juglans regia]
whole_GLEAN_10021099	2.24215	Up	0.000122756	PREDICTED: heparanase-like protein 2 [Ziziphus jujuba]
whole_GLEAN_10021101	0.356252	Down	0.000196951	PREDICTED: probable leucine-rich repeat receptor-like protein kinase At1g35710 [Ziziphus jujuba]
whole_GLEAN_10021161	3.89105	Up	0.0030994	endochitinase CH5B [Cajanus cajan]
whole_GLEAN_10021162	2.01613	Up	2.2967e-06	PREDICTED: endochitinase-like [Arachis duranensis]
whole_GLEAN_10021182	2.12314	Up	8.3063e-05	DNA-directed RNA polymerase subunit beta, putative (DUF630 and DUF632) [Arabidopsis thaliana]
whole_GLEAN_10021208	0.237304	Down	0.00075723	Survival of motor neuron-related-splicing factor 30 [Morus notabilis]
whole_GLEAN_10021232	0.204834	Down	8.1651e-07	---
whole_GLEAN_10021267	0.315159	Down	1.53862e-05	UDP-glycosyltransferase 74F2 [Morus notabilis]
whole_GLEAN_10021289	2.45098	Up	0.0132359	maternal effect embryo arrest protein [Arabidopsis thaliana]
whole_GLEAN_10021314	0.406174	Down	1.97833e-05	3-demethylubiquinone-9 3-methyltransferase domain protein [Medicago truncatula]
whole_GLEAN_10021366	0.290951	Down	0.00029906	Galacturonosyltransferase 8 [Morus notabilis]
whole_GLEAN_10021384	0.494805	Down	2.0626e-05	PREDICTED: ankyrin repeat and SAM domain-containing protein 6 [Prunus mume]
whole_GLEAN_10021408	0.47619	Down	0.000103009	PREDICTED: cytochrome b5 [Ziziphus jujuba]
whole_GLEAN_10021414	0.48216	Down	0.039742	PREDICTED: desumoylating isopeptidase 1 [Ziziphus jujuba]
whole_GLEAN_10021424	4.56621	Up	8.6585e-07	---
whole_GLEAN_10021436	2.26244	Up	0.00077923	PREDICTED: 3-ketoacyl-CoA thiolase 2, peroxisomal-like [Fragaria vesca subsp. vesca]
whole_GLEAN_10021444	0.330688	Down	6.0016e-07	PREDICTED: probable pectate lyase 8 [Prunus mume]
whole_GLEAN_10021445	2.61097	Up	0.00023951	Putative kinase-like protein TMKL1 [Morus notabilis]
whole_GLEAN_10021497	4.5045	Up	1.3992e-06	PREDICTED: cellulose synthase A catalytic subunit 4 [UDP-forming] [Prunus mume]
whole_GLEAN_10021531	2.09644	Up	0.000182317	---
whole_GLEAN_10021549	0.496032	Down	4.2221e-05	PREDICTED: ABC transporter I family member 19 [Ziziphus jujuba]
whole_GLEAN_10021559	0.225023	Down	9.9e-05	putative arabinose 5-phosphate isomerase [Morus notabilis]
whole_GLEAN_10021596	0.32352	Down	3.0558e-07	Inositol-3-phosphate synthase [Morus notabilis]
whole_GLEAN_10021646	2.98507	Up	4.1583e-07	PREDICTED: probable acyl-activating enzyme 2 [Malus domestica]
whole_GLEAN_10021656	3.06748	Up	5.1418e-07	PREDICTED: endochitinase-like [Gossypium hirsutum]
whole_GLEAN_10021672	2.55102	Up	1.58352e-05	PREDICTED: thiosulfate sulfurtransferase 16, chloroplastic [Prunus mume]
whole_GLEAN_10021680	3.08642	Up	1.59962e-05	Phospholipase D delta [Morus notabilis]
whole_GLEAN_10021694	2.51889	Up	3.2203e-06	Peroxidase 64 [Morus notabilis]
whole_GLEAN_10021719	4.31034	Up	1.5369e-07	PREDICTED: L-ascorbate peroxidase 3, peroxisomal-like isoform X3 [Ziziphus jujuba]
whole_GLEAN_10021752	0.448632	Down	4.7887e-07	PREDICTED: peptidyl-prolyl cis-trans isomerase Pin1 [Populus euphratica]
whole_GLEAN_10021754	0.355872	Down	8.2698e-07	GDP-mannose 4,6 dehydratase 1 [Cajanus cajan]
whole_GLEAN_10021776	0.368324	Down	6.4102e-07	Receptor-like protein 12 [Morus notabilis]
whole_GLEAN_10021783	0.45683	Down	2.113e-06	Aldehyde dehydrogenase family 3 member F1 [Morus notabilis]
whole_GLEAN_10021792	0.335233	Down	0.000141954	PREDICTED: beta-galactosidase 3 isoform X2 [Vitis vinifera]
whole_GLEAN_10021799	2.1322	Up	4.2848e-05	PREDICTED: D-2-hydroxyglutarate dehydrogenase, mitochondrial isoform X1 [Ziziphus jujuba]
whole_GLEAN_10021805	2.7933	Up	4.3547e-05	Peroxidase 72 [Morus notabilis]
whole_GLEAN_10021834	0.162022	Down	0.000120379	Mannan endo-1,4-beta-mannosidase 7 [Morus notabilis]
whole_GLEAN_10021845	0.486381	Down	2.0186e-05	PREDICTED: pheophytinase, chloroplastic [Ziziphus jujuba]
whole_GLEAN_10021861	3.95257	Up	0.00012297	PREDICTED: monoacylglycerol lipase ABHD6 [Ziziphus jujuba]
whole_GLEAN_10021889	3.27869	Up	1.83161e-05	PREDICTED: F-box protein At5g07610 isoform X2 [Ziziphus jujuba]
whole_GLEAN_10021893	0.267308	Down	2.5238e-06	polyol transporter-like protein, putative [Medicago truncatula]
whole_GLEAN_10021917	0.462107	Down	2.3649e-05	PREDICTED: geranylgeranyl pyrophosphate synthase, chloroplastic-like [Malus domestica]
whole_GLEAN_10021942	0.495295	Down	3.1315e-06	PREDICTED: STS14 protein-like [Arachis ipaensis]
whole_GLEAN_10021981	3.125	Up	0.00063729	---
whole_GLEAN_10021985	0.484966	Down	1.674e-06	PREDICTED: UPF0496 protein 4 [Citrus sinensis]
whole_GLEAN_10022017	6.89655	Up	1.4419e-07	Cationic peroxidase 2 [Morus notabilis]
whole_GLEAN_10022020	55.5556	Up	0.0027987	Cationic peroxidase 2 [Morus notabilis]
whole_GLEAN_10022036	0.45683	Down	0.00025656	Alternative oxidase [Morus notabilis]
whole_GLEAN_10022050	0.224972	Down	2.3449e-05	ABC transporter G family member 11 [Morus notabilis]
whole_GLEAN_10022053	16.6667	Up	1.69555e-05	PREDICTED: protein EXORDIUM-like 2 [Ziziphus jujuba]
whole_GLEAN_10022055	0.382702	Down	8.1932e-08	UDP-glycosyltransferase 85A2 [Morus notabilis]
whole_GLEAN_10022057	0.442087	Down	1.71178e-05	PREDICTED: 7-deoxyloganetin glucosyltransferase-like isoform X2 [Prunus mume]
whole_GLEAN_10022069	0.382848	Down	4.0777e-06	PREDICTED: lupeol synthase-like [Jatropha curcas]
whole_GLEAN_10022125	2.30415	Up	1.59731e-05	Aldehyde dehydrogenase family 6 member B2 [Morus notabilis]
whole_GLEAN_10022218	2.65957	Up	9.1545e-07	PREDICTED: dirigent protein 22 [Eucalyptus grandis]
whole_GLEAN_10022232	4.36681	Up	1.6446e-06	PREDICTED: dirigent protein 22-like [Vigna angularis]
whole_GLEAN_10022288	2.6178	Up	3.7672e-05	PREDICTED: putative phosphatidylglycerol/phosphatidylinositol transfer protein DDB_G0282179 [Citrus sinensis]
whole_GLEAN_10022307	2.6455	Up	0.00037541	PREDICTED: sucrose-phosphatase 2-like [Pyrus x bretschneideri]
whole_GLEAN_10022348	0.433088	Down	2.1671e-05	PREDICTED: protein YLS9-like [Juglans regia]
whole_GLEAN_10022355	3.31126	Up	0.0112753	PREDICTED: putative HVA22-like protein g [Prunus mume]
whole_GLEAN_10022367	3.5461	Up	0.00064116	Momilactone A synthase [Morus notabilis]
whole_GLEAN_10022376	0.479386	Down	0.00039523	PREDICTED: IAA-amino acid hydrolase ILR1-like isoform X2 [Ziziphus jujuba]
whole_GLEAN_10022382	2.29358	Up	0.00016455	PREDICTED: lysosomal Pro-X carboxypeptidase [Juglans regia]
whole_GLEAN_10022420	2.93255	Up	5.8288e-05	condensation domain protein [Medicago truncatula]
whole_GLEAN_10022522	0.207641	Down	0.00122077	PREDICTED: glucomannan 4-beta-mannosyltransferase 9 [Jatropha curcas]
whole_GLEAN_10022572	2.09644	Up	0.0054784	PREDICTED: caffeic acid 3-O-methyltransferase-like [Ziziphus jujuba]
whole_GLEAN_10022585	0.268025	Down	1.9942e-06	UDP-glycosyltransferase 73C3 [Morus notabilis]
whole_GLEAN_10022592	0.361402	Down	4.792e-06	Protein fluG [Morus notabilis]
whole_GLEAN_10022606	2.35849	Up	2.0183e-05	Glycine-rich RNA-binding, abscisic acid-inducible protein [Morus notabilis]
whole_GLEAN_10022612	0.308166	Down	1.71968e-05	putative xyloglucan endotransglucosylase/hydrolase protein 32 [Morus notabilis]
whole_GLEAN_10022623	2.38663	Up	3.2644e-08	ABC transporter B family member 1 [Morus notabilis]
whole_GLEAN_10022662	0.499251	Down	5.1235e-07	Phenylalanine ammonia-lyase [Morus notabilis]
whole_GLEAN_10022664	0.461681	Down	9.8375e-05	PREDICTED: RNA-binding protein CP29B, chloroplastic-like [Gossypium raimondii]
whole_GLEAN_10022680	0.450653	Down	5.6043e-05	peptide upstream ORF protein, putative [Medicago truncatula]
whole_GLEAN_10022710	2.06612	Up	3.9251e-05	PREDICTED: interactor of constitutive active ROPs 2, chloroplastic [Theobroma cacao]
whole_GLEAN_10022731	0.447828	Down	0.0098426	PREDICTED: LOW QUALITY PROTEIN: adenylate kinase 1, chloroplastic [Cucumis melo]
whole_GLEAN_10022742	0.413223	Down	0.000180452	PREDICTED: auxin transporter-like protein 2 [Gossypium arboreum]
whole_GLEAN_10022785	2.21239	Up	5.311e-07	PREDICTED: GTP-binding protein SAR1A [Cucumis melo]
whole_GLEAN_10022818	0.433463	Down	5.7216e-05	Kynurenine--oxoglutarate transaminase 1 [Morus notabilis]
whole_GLEAN_10022959	0.335458	Down	9.3998e-08	putative rhamnose biosynthetic enzyme 1 [Morus notabilis]
whole_GLEAN_10022983	0.388199	Down	0.00032247	PREDICTED: geraniol 8-hydroxylase-like [Juglans regia]
whole_GLEAN_10023018	0.357143	Down	0.0027823	putative S-acyltransferase [Morus notabilis]
whole_GLEAN_10023040	3.28947	Up	2.0643e-05	Flavonoid 3'-monooxygenase [Morus notabilis]
whole_GLEAN_10023045	2.09644	Up	1.7066e-06	PREDICTED: FAM10 family protein At4g22670-like [Musa acuminata subsp. malaccensis]
whole_GLEAN_10023047	0.489476	Down	0.00039752	dimethylallyl, adenosine tRNA methylthiotransferase [Arabidopsis thaliana]
whole_GLEAN_10023055	4.21941	Up	1.3751e-06	Vacuolar-processing enzyme [Morus notabilis]
whole_GLEAN_10023061	0.333556	Down	4.161e-08	Acid beta-fructofuranosidase [Morus notabilis]
whole_GLEAN_10023062	0.446628	Down	0.00089776	Acid beta-fructofuranosidase [Morus notabilis]
whole_GLEAN_10023074	0.387297	Down	2.6113e-06	PREDICTED: protein NRT1/ PTR FAMILY 6.3 [Ziziphus jujuba]
whole_GLEAN_10023078	3.47222	Up	0.00138463	PREDICTED: 14 kDa proline-rich protein DC2.15-like [Gossypium raimondii]
whole_GLEAN_10023116	0.353482	Down	0.0030434	PREDICTED: mediator of RNA polymerase II transcription subunit 37a-like [Ziziphus jujuba]
whole_GLEAN_10023141	2.26757	Up	7.7282e-05	Serine/threonine-protein phosphatase PP1 [Morus notabilis]
whole_GLEAN_10023167	2.41546	Up	0.000118061	PREDICTED: putative pectinesterase/pectinesterase inhibitor 22 [Fragaria vesca subsp. vesca]
whole_GLEAN_10023173	0.2886	Down	1.50665e-05	PREDICTED: ABC transporter G family member 11 [Prunus mume]
whole_GLEAN_10023174	3.1746	Up	8.1551e-05	PREDICTED: UDP-glycosyltransferase 91A1-like [Ziziphus jujuba]
whole_GLEAN_10023240	0.334113	Down	2.1791e-05	plant/F25P12-18 protein [Medicago truncatula]
whole_GLEAN_10023253	0.488998	Down	0.0002969	GDSL esterase/lipase [Morus notabilis]
whole_GLEAN_10023268	0.357143	Down	5.5103e-08	PREDICTED: S-adenosylmethionine synthase 1 [Jatropha curcas]
whole_GLEAN_10023293	2.51889	Up	0.00107517	PREDICTED: cinnamoyl-CoA reductase 2-like isoform X2 [Citrus sinensis]
whole_GLEAN_10023294	3.40136	Up	2.7046e-07	RNA-binding protein 24 [Morus notabilis]
whole_GLEAN_10023310	0.441112	Down	0.00047809	PREDICTED: MLO protein homolog 1-like [Ziziphus jujuba]
whole_GLEAN_10023318	2.08333	Up	9.3293e-07	U-box domain-containing protein 43 [Morus notabilis]
whole_GLEAN_10023365	2.12314	Up	1.5773e-05	4-coumarate--CoA ligase-like 5 [Morus notabilis]
whole_GLEAN_10023369	5.46448	Up	1.3299e-06	phosphoprotein ECPP44 [Cajanus cajan]
whole_GLEAN_10023372	0.44484	Down	2.4343e-05	Alcohol dehydrogenase-like 7 [Morus notabilis]
whole_GLEAN_10023394	3.7594	Up	3.8995e-05	PREDICTED: plastocyanin B'/B'' [Ricinus communis]
whole_GLEAN_10023395	0.375657	Down	1.4402e-07	PREDICTED: phospholipase D delta-like [Juglans regia]
whole_GLEAN_10023397	0.4329	Down	3.8583e-05	PREDICTED: 24-methylenesterol C-methyltransferase 2 [Ricinus communis]
whole_GLEAN_10023398	0.317965	Down	2.9411e-08	Thioredoxin-like protein CDSP32 [Morus notabilis]
whole_GLEAN_10023405	5.91716	Up	7.1269e-07	Calcium-dependent protein kinase 29 [Morus notabilis]
whole_GLEAN_10023409	2.331	Up	4.5851e-06	thioredoxin protein [Medicago truncatula]
whole_GLEAN_10023412	3.31126	Up	1.77136e-05	PREDICTED: peroxidase 64-like [Ziziphus jujuba]
whole_GLEAN_10023422	2.12766	Up	3.5606e-05	GDSL esterase/lipase EXL3 [Morus notabilis]
whole_GLEAN_10023450	3.20513	Up	1.5017e-06	PREDICTED: tubulin beta chain-like [Ziziphus jujuba]
whole_GLEAN_10023456	18.5185	Up	0.00103941	PREDICTED: gibberellin-regulated protein 1 [Citrus sinensis]
whole_GLEAN_10023468	3.41297	Up	0.00055926	PREDICTED: protein SPA, chloroplastic [Cucumis melo]
whole_GLEAN_10023470	0.408998	Down	4.1883e-07	Endoglucanase 24 [Morus notabilis]
whole_GLEAN_10023473	0.355114	Down	3.6428e-05	ATP sulfurylase 2 [Morus notabilis]
whole_GLEAN_10023483	2.10526	Up	9.0378e-08	Protein IQ-DOMAIN 32 [Morus notabilis]
whole_GLEAN_10023515	2.58398	Up	0.00178339	Auxin-induced protein 5NG4 [Morus notabilis]
whole_GLEAN_10023528	4.62963	Up	2.3659e-05	Beta-galactosidase 3 [Morus notabilis]
whole_GLEAN_10023529	0.479157	Down	0.010558	PREDICTED: thioredoxin H-type-like [Prunus mume]
whole_GLEAN_10023530	6.62252	Up	2.2406e-07	Beta-galactosidase 3 [Morus notabilis]
whole_GLEAN_10023565	4.16667	Up	6.5396e-09	PREDICTED: dihydroflavonol-4-reductase-like [Ziziphus jujuba]
whole_GLEAN_10023572	2.74725	Up	2.3243e-05	PREDICTED: isoflavone reductase-like protein [Pyrus x bretschneideri]
whole_GLEAN_10023573	5.02513	Up	1.4647e-06	DNA polymerase epsilon catalytic subunit A [Arabidopsis thaliana]
whole_GLEAN_10023576	3.47222	Up	0.000136559	PREDICTED: cell surface glycoprotein 1 [Ziziphus jujuba]
whole_GLEAN_10023577	4.62963	Up	8.2691e-07	CBS domain-containing protein CBSX3 [Morus notabilis]
whole_GLEAN_10023580	0.203666	Down	0.004904	zinc finger family protein [Populus trichocarpa]
whole_GLEAN_10023584	0.395726	Down	0.0060413	3-ketoacyl-CoA synthase 4 [Morus notabilis]
whole_GLEAN_10023600	2.77778	Up	2.8057e-06	Glucan endo-1,3-beta-glucosidase 7 [Morus notabilis]
whole_GLEAN_10023646	0.357015	Down	0.0043442	PREDICTED: protein TRANSPARENT TESTA 12 [Jatropha curcas]
whole_GLEAN_10023660	2.3753	Up	2.467e-05	PREDICTED: cytochrome P450 CYP82D47-like [Ziziphus jujuba]
whole_GLEAN_10023667	5.40541	Up	9.2332e-08	Cytochrome P450 82A3 [Morus notabilis]
whole_GLEAN_10023673	2.42718	Up	6.295e-07	Cytochrome P450 82A3 [Morus notabilis]
whole_GLEAN_10023758	2.19298	Up	3.831e-05	PREDICTED: protein FAM136A [Cucumis sativus]
whole_GLEAN_10023779	2.8169	Up	3.5363e-05	Endochitinase [Morus notabilis]
whole_GLEAN_10023791	2.39808	Up	8.6796e-07	PREDICTED: serine carboxypeptidase-like 35 [Oryza brachyantha]
whole_GLEAN_10023841	2.10526	Up	0.00020103	Bifunctional dihydroflavonol 4-reductase/flavanone 4-reductase [Morus notabilis]
whole_GLEAN_10023915	0.180636	Down	1.1615e-07	PREDICTED: phosphatidylcholine:diacylglycerol cholinephosphotransferase 1-like [Fragaria vesca subsp.vesca]
whole_GLEAN_10023921	2.83286	Up	2.2063e-05	PREDICTED: glucan endo-1,3-beta-glucosidase 14 [Ziziphus jujuba]
whole_GLEAN_10023925	2.21239	Up	0.00037587	PREDICTED: 26.5 kDa heat shock protein, mitochondrial [Pyrus x bretschneideri]
whole_GLEAN_10023952	4.01606	Up	8.0416e-08	late embryogenesis abundant protein group 3, putative [Medicago truncatula]
whole_GLEAN_10023982	0.431406	Down	2.3668e-05	Gibberellin 3-beta-dioxygenase 4 [Morus notabilis]
whole_GLEAN_10024039	3.77358	Up	1.369e-06	Protein irregular xylem 1 [Morus notabilis]
whole_GLEAN_10024061	9.00901	Up	0.00012387	U-box domain-containing protein 17 [Morus notabilis]
whole_GLEAN_10024083	4.38596	Up	0.00025657	Dynamin-related protein 4C [Morus notabilis]
whole_GLEAN_10024095	0.34459	Down	9.5456e-05	GDSL esterase/lipase [Morus notabilis]
whole_GLEAN_10024096	0.336474	Down	1.8744e-08	PREDICTED: GDSL esterase/lipase At1g29670-like [Fragaria vesca subsp. vesca]
whole_GLEAN_10024150	0.387597	Down	1.96028e-05	PREDICTED: protein REDUCED WALL ACETYLATION 3 [Ziziphus jujuba]
whole_GLEAN_10024200	6.13497	Up	7.4691e-07	transmembrane protein [Arabidopsis thaliana]
whole_GLEAN_10024201	4.65116	Up	6.1927e-07	transmembrane protein [Arabidopsis thaliana]
whole_GLEAN_10024202	4.03226	Up	2.1712e-07	---
whole_GLEAN_10024204	0.286697	Down	2.0947e-05	Katanin p60 ATPase-containing subunit A-like 2 [Morus notabilis]
whole_GLEAN_10024269	0.238663	Down	3.1156e-06	PREDICTED: BAG family molecular chaperone regulator 3-like isoform X1 [Jatropha curcas]
whole_GLEAN_10024272	2.80899	Up	0.000121202	Splicing factor 3B subunit 4 [Morus notabilis]
whole_GLEAN_10024313	0.207598	Down	3.6633e-05	PREDICTED: cytochrome P450 77A1 [Ziziphus jujuba]
whole_GLEAN_10024397	0.463392	Down	0.00023885	PREDICTED: immunoglobulin A1 protease-like [Ziziphus jujuba]
whole_GLEAN_10024399	0.429369	Down	0.00014493	Putative pterin-4-alpha-carbinolamine dehydratase [Morus notabilis]
whole_GLEAN_10024452	2.03666	Up	8.1556e-05	PREDICTED: 8-amino-7-oxononanoate synthase isoform X4 [Ziziphus jujuba]
whole_GLEAN_10024466	0.279877	Down	0.0040647	PREDICTED: aldo-keto reductase family 4 member C9 [Ziziphus jujuba]
whole_GLEAN_10024493	0.489956	Down	1.3264e-06	PREDICTED: BAG family molecular chaperone regulator 7-like [Juglans regia]
whole_GLEAN_10024525	2.40385	Up	1.79539e-05	PREDICTED: LOW QUALITY PROTEIN: uncharacter...
whole_GLEAN_10024564	3.3557	Up	3.9412e-05	PREDICTED: carboxylesterase 1-like [Juglans regia]
whole_GLEAN_10024584	2.44499	Up	4.4916e-05	L-idonate 5-dehydrogenase [Morus notabilis]
whole_GLEAN_10024585	2.21729	Up	1.74275e-05	Sorbitol Dehydrogenase family protein [Populus trichocarpa]
whole_GLEAN_10024675	0.469043	Down	0.000178876	Putative transporter arsB [Morus notabilis]
whole_GLEAN_10024682	0.196502	Down	5.4607e-07	PREDICTED: BAHD acyltransferase DCR [Theobroma cacao]
whole_GLEAN_10024713	4.34783	Up	4.3011e-05	PREDICTED: delta(1)-pyrroline-2-carboxylate reductase [Prunus mume]
whole_GLEAN_10024727	2.71739	Up	1.0762e-06	PREDICTED: late embryogenesis abundant protein At1g64065 [Theobroma cacao]
whole_GLEAN_10024847	0.203957	Down	7.5096e-05	transcription factor Pcc1 [Medicago truncatula]
whole_GLEAN_10024882	0.370096	Down	3.7704e-05	PREDICTED: molybdate-anion transporter [Juglans regia]
whole_GLEAN_10024915	2.23714	Up	0.0083982	60S acidic ribosomal protein P1-1 [Morus notabilis]
whole_GLEAN_10024939	2.1692	Up	0.00022287	Naringenin,2-oxoglutarate 3-dioxygenase [Morus notabilis]
whole_GLEAN_10024940	20.4082	Up	5.6391e-05	PREDICTED: caffeic acid 3-O-methyltransferase [Prunus mume]
whole_GLEAN_10024941	2.95858	Up	4.4398e-05	PREDICTED: caffeic acid 3-O-methyltransferase-like isoform X3 [Malus domestica]
whole_GLEAN_10024942	3.74532	Up	2.4262e-07	PREDICTED: caffeic acid 3-O-methyltransferase [Ziziphus jujuba]
whole_GLEAN_10025008	0.313676	Down	2.2029e-05	Flavonol synthase/flavanone 3-hydroxylase [Morus notabilis]
whole_GLEAN_10025054	2.32019	Up	1.9934e-06	PREDICTED: endo-1,3;1,4-beta-D-glucanase-like [Pyrus x bretschneideri]
whole_GLEAN_10025074	7.14286	Up	7.639e-05	PREDICTED: basic 7S globulin 2 [Theobroma cacao]
whole_GLEAN_10025077	0.413394	Down	0.00021954	PREDICTED: basic 7S globulin-like [Citrus sinensis]
whole_GLEAN_10025079	2.60417	Up	1.0881e-06	PREDICTED: stem-specific protein TSJT1 [Ziziphus jujuba]
whole_GLEAN_10025091	0.296384	Down	3.7199e-07	PREDICTED: uncharacterized GPI-anchored protein At3g06035-like [Ziziphus jujuba]
whole_GLEAN_10025098	2.04499	Up	2.8379e-07	PREDICTED: RAN GTPase-activating protein 2 [Ziziphus jujuba]
whole_GLEAN_10025109	9.09091	Up	3.3974e-08	PREDICTED: sugar transport protein 13-like [Nelumbo nucifera]
whole_GLEAN_10025111	11.3636	Up	3.9402e-06	Sugar transport protein 13 [Morus notabilis]
whole_GLEAN_10025112	2.0202	Up	3.7296e-07	PREDICTED: RNA polymerase I-specific transcription initiation factor rrn3 [Vitis vinifera]
whole_GLEAN_10025193	0.276396	Down	1.9261e-05	Protein IQ-DOMAIN 31 [Morus notabilis]
whole_GLEAN_10025257	2.45098	Up	7.7324e-07	PREDICTED: protein SIEVE ELEMENT OCCLUSION B-like [Ziziphus jujuba]
whole_GLEAN_10025268	2.00803	Up	0.00049653	RuBisCO large subunit-binding protein subunit alpha [Morus notabilis]
whole_GLEAN_10025297	2.38663	Up	4.0745e-05	1-aminocyclopropane-1-carboxylate oxidase-3-like protein [Morus notabilis]
whole_GLEAN_10025335	0.362056	Down	0.00141833	putative methyltransferase PMT1 [Morus notabilis]
whole_GLEAN_10025349	2.21239	Up	2.0379e-07	thionin-like protein [Arabidopsis thaliana]
whole_GLEAN_10025350	0.487805	Down	0.0007423	putative GTP-binding protein [Morus notabilis]
whole_GLEAN_10025369	0.10853	Down	0.00029995	---
whole_GLEAN_10025370	2.08768	Up	0.000160546	Tetratricopeptide repeat protein 7B [Morus notabilis]
whole_GLEAN_10025380	0.440917	Down	0.00077594	cyclopropane-fatty-acyl-phospholipid synthase family protein [Populus trichocarpa]
whole_GLEAN_10025447	0.479386	Down	0.00113744	PREDICTED: 3-oxo-Delta(4,5)-steroid 5-beta-reductase-like [Juglans regia]
whole_GLEAN_10025481	0.463607	Down	1.93412e-05	PREDICTED: probable pectate lyase 8 [Fragaria vesca subsp. vesca]
whole_GLEAN_10025541	3.02115	Up	4.6722e-06	Ankyrin repeat-containing protein [Morus notabilis]
whole_GLEAN_10025558	0.427168	Down	1.6838e-06	O-fucosyltransferase family protein [Arabidopsis thaliana]
whole_GLEAN_10025566	0.307314	Down	1.52279e-05	UDP-glucuronate 4-epimerase 6 [Morus notabilis]
whole_GLEAN_10025573	0.334336	Down	1.727e-07	PREDICTED: protein ECERIFERUM 26-like [Ziziphus jujuba]
whole_GLEAN_10025583	2.34742	Up	9.9666e-07	Beta-galactosidase 9 [Morus notabilis]
whole_GLEAN_10025605	3.21543	Up	6.2168e-05	PREDICTED: protein RALF-like 24 [Fragaria vesca subsp. vesca]
whole_GLEAN_10025607	0.23872	Down	4.4629e-07	Xyloglucan galactosyltransferase KATAMARI1 [Morus notabilis]
whole_GLEAN_10025657	4	Up	0.021502	PREDICTED: callose synthase 7 [Prunus mume]
whole_GLEAN_10025685	2.45098	Up	2.9657e-06	PREDICTED: fructose-1,6-bisphosphatase, cytosolic isoform X1 [Glycine max]
whole_GLEAN_10025697	0.459559	Down	4.1462e-05	putative rhamnose biosynthetic enzyme 1 [Morus notabilis]
whole_GLEAN_10025703	2.17391	Up	0.000177234	PREDICTED: HVA22-like protein f [Prunus mume]
whole_GLEAN_10025711	2.21729	Up	9.6082e-05	PREDICTED: ubiquinone biosynthesis O-methyltransferase, mitochondrial-like [Ziziphus jujuba]
whole_GLEAN_10025721	6.36943	Up	4.2947e-05	PREDICTED: protein trichome birefringence-like 43 [Ziziphus jujuba]
whole_GLEAN_10025722	2.00401	Up	4.2746e-05	PREDICTED: 17.8 kDa class II heat shock protein [Theobroma cacao]
whole_GLEAN_10025755	5.64972	Up	0.00032432	Peroxidase 52 [Morus notabilis]
whole_GLEAN_10025766	0.170619	Down	3.5437e-08	Phospholipase A1-IIdelta [Morus notabilis]
whole_GLEAN_10025772	0.490677	Down	3.6721e-05	PREDICTED: multiprotein-bridging factor 1a [Vitis vinifera]
whole_GLEAN_10025779	0.247097	Down	7.4609e-08	PREDICTED: ribosome biogenesis protein erb1 isoform X2 [Citrus sinensis]
whole_GLEAN_10025781	2.92398	Up	6.4896e-05	PREDICTED: protein LIGHT-DEPENDENT SHORT HYPOCOTYLS 10 [Eucalyptus grandis]
whole_GLEAN_10025846	0.246548	Down	0.000122662	PREDICTED: ribonuclease 3-like [Fragaria vesca subsp. vesca]
whole_GLEAN_10025852	4.78469	Up	0.0004825	PREDICTED: pre-mRNA-splicing factor 38B [Juglans regia]
whole_GLEAN_10025853	3.95257	Up	0.0096971	Universal stress protein A-like protein [Morus notabilis]
whole_GLEAN_10025854	2.36967	Up	4.4242e-05	PREDICTED: glutamate decarboxylase 1 [Cucumis sativus]
whole_GLEAN_10025882	2.24215	Up	0.0005825	plant/F12P19-7 protein [Medicago truncatula]
whole_GLEAN_10025884	4.78469	Up	0.000159715	Sucrose synthase 2 [Morus notabilis]
whole_GLEAN_10025895	0.459348	Down	9.3207e-07	PREDICTED: uncharacterized oxidoreductase At4g09670-like [Fragaria vesca subsp. vesca]
whole_GLEAN_10025932	2.29358	Up	5.919e-05	PREDICTED: glutamine synthetase cytosolic isozyme 1 [Juglans regia]
whole_GLEAN_10025999	0.415455	Down	4.3052e-06	putative calcium-binding protein CML23 [Morus notabilis]
whole_GLEAN_10026082	0.487567	Down	6.1986e-05	PREDICTED: non-specific lipid-transfer protein 2-like [Prunus mume]
whole_GLEAN_10026109	2.73224	Up	0.000157506	peptidase M50B-like protein [Medicago truncatula]
whole_GLEAN_10026125	3.73134	Up	0.00167808	PREDICTED: ribulose bisphosphate carboxylase small chain, chloroplastic-like [Lupinus angustifolius]
whole_GLEAN_10026182	0.249501	Down	2.4237e-06	GDSL esterase/lipase [Morus notabilis]
whole_GLEAN_10026280	0.359324	Down	3.6283e-05	PREDICTED: putative mediator of RNA polymerase II transcription subunit 24 [Nicotiana tomentosiformis]
whole_GLEAN_10026288	0.443459	Down	0.00078433	Magnesium-chelatase subunit H [Morus notabilis]
whole_GLEAN_10026293	2.94118	Up	3.8167e-06	imidazolonepropionase (Protein of unknown function, DUF642) [Arabidopsis thaliana]
whole_GLEAN_10026380	3.7594	Up	4.4509e-08	Cytochrome P450 93A1 [Morus notabilis]
whole_GLEAN_10026384	0.489237	Down	0.0031598	Polygalacturonase inhibitor [Morus notabilis]
whole_GLEAN_10026421	0.493097	Down	4.1833e-05	PREDICTED: enoyl-[acyl-carrier-protein] reductase [NADH] 1, chloroplastic-like [Malus domestica]
whole_GLEAN_10026425	0.448632	Down	0.000118999	PREDICTED: omega-6 fatty acid desaturase, endoplasmic reticulum isozyme 2-like [Fragaria vesca subsp.vesca]
whole_GLEAN_10026449	0.326904	Down	2.2663e-05	ABC transporter G family member 32 [Morus notabilis]
whole_GLEAN_10026485	2.24719	Up	1.65071e-05	PREDICTED: aldehyde dehydrogenase X, mitochondrial-like [Malus domestica]
whole_GLEAN_10026506	0.374672	Down	4.4688e-08	Protein cfxQ-like protein [Morus notabilis]
whole_GLEAN_10026565	3.81679	Up	0.00046349	PREDICTED: NADP-dependent malic enzyme [Theobroma cacao]
whole_GLEAN_10026597	2.55754	Up	8.3661e-05	PREDICTED: profilin-4 [Cucumis melo]
whole_GLEAN_10026635	0.177904	Down	1.0351e-06	Cytochrome P450 [Morus notabilis]
whole_GLEAN_10026637	0.188715	Down	4.1434e-06	PREDICTED: probable caffeoyl-CoA O-methyltransferase At4g26220 [Malus domestica]
whole_GLEAN_10026669	0.354233	Down	3.8417e-07	serine acetyltransferase 5 [Cajanus cajan]
whole_GLEAN_10026678	2.71003	Up	0.0054616	PREDICTED: tetraspanin-2 [Fragaria vesca subsp. vesca]
whole_GLEAN_10026683	2.99401	Up	1.5896e-06	PREDICTED: glutamate-rich WD repeat-containing protein 1 [Eucalyptus grandis]
whole_GLEAN_10026696	2.51256	Up	2.673e-06	PREDICTED: DNA ligase 1-like [Ipomoea nil]
whole_GLEAN_10026808	0.496032	Down	0.00062024	Flavonoid 3'-monooxygenase [Morus notabilis]
whole_GLEAN_10026816	2.3753	Up	0.00018188	PREDICTED: protein PLANT CADMIUM RESISTANCE 2-like [Fragaria vesca subsp. vesca]
whole_GLEAN_10026909	0.252845	Down	3.0731e-06	PREDICTED: phosphatidylinositol/phosphatidylcholine transfer protein SFH8 isoform X1 [Jatropha curcas]
whole_GLEAN_10026938	3.663	Up	2.1911e-06	Glutelin type-A 1 [Morus notabilis]
whole_GLEAN_10026958	3.28947	Up	1.0232e-06	Putative respiratory burst oxidase-like protein H [Morus notabilis]
whole_GLEAN_10026965	3.663	Up	0.00115683	PREDICTED: phototropin-1 isoform X2 [Juglans regia]
whole_GLEAN_10027040	5.81395	Up	2.4611e-05	PREDICTED: aquaporin PIP2-2-like [Gossypium raimondii]
whole_GLEAN_10027073	2.71739	Up	2.1355e-05	PREDICTED: kiwellin-like [Gossypium hirsutum]
whole_GLEAN_10027089	0.411523	Down	4.9717e-07	RuBisCO large subunit-binding protein subunit alpha [Morus notabilis]
whole_GLEAN_10027099	2.29358	Up	0.00011728	PREDICTED: UDP-glycosyltransferase 86A2 [Prunus mume]
whole_GLEAN_10027111	2.11416	Up	0.00021736	Serine carboxypeptidase-like 48 [Morus notabilis]
whole_GLEAN_10027113	2.52525	Up	0.00039842	PREDICTED: xyloglucan endotransglucosylase/hydrolase protein 31-like [Prunus mume]
whole_GLEAN_10027170	0.288018	Down	4.4873e-06	PREDICTED: bifunctional 3-dehydroquinate dehydratase/shikimate dehydrogenase, chloroplastic-like isoform X1 [Ziziphus jujuba]
whole_GLEAN_10027175	2.01207	Up	3.5899e-07	PREDICTED: FRIGIDA-like protein 5 isoform X2 [Theobroma cacao]
whole_GLEAN_10027190	2.06186	Up	1.9507e-06	PREDICTED: probable nucleolar protein 5-1 [Ziziphus jujuba]
whole_GLEAN_10027196	0.396825	Down	3.872e-07	Kinesin-like protein KIFC3 [Morus notabilis]
whole_GLEAN_10027209	2.28311	Up	0.0003015	PREDICTED: rubredoxin [Prunus mume]
whole_GLEAN_10027253	4.2735	Up	2.3592e-06	Pathogenesis-related protein P2 [Morus notabilis]
whole_GLEAN_10027270	2.6455	Up	5.9562e-05	PREDICTED: myosin-binding protein 1 [Jatropha curcas]
whole_GLEAN_10027290	5.88235	Up	0.0026204	1-aminocyclopropane-1-carboxylate oxidase-1-like protein [Morus notabilis]
whole_GLEAN_10027334	0.390778	Down	0.000104741	GDSL esterase/lipase [Morus notabilis]
whole_GLEAN_10027343	2.34742	Up	0.026702	PREDICTED: germin-like protein subfamily 1 member 13 [Gossypium arboreum]
whole_GLEAN_10027370	2.34742	Up	0.002917	DNA-directed RNA polymerase subunit alpha [Arabidopsis thaliana]
whole_GLEAN_10027376	2.46914	Up	5.9944e-05	PREDICTED: subtilisin-like protease SBT1.9 [Ziziphus jujuba]
whole_GLEAN_10027379	3.24675	Up	1.6117e-06	PREDICTED: subtilisin-like protease SBT1.9 [Pyrus x bretschneideri]
whole_GLEAN_10027380	0.425713	Down	2.4746e-07	PREDICTED: subtilisin-like protease SBT1.9 [Ziziphus jujuba]
whole_GLEAN_10027423	0.49975	Down	0.0046588	zinc finger family protein [Populus trichocarpa]
whole_GLEAN_10027553	0.491884	Down	1.5717e-06	Linoleate 13S-lipoxygenase 2-1 [Morus notabilis]
whole_GLEAN_10027556	4.97512	Up	0.0023418	Beta-glucosidase 12 [Morus notabilis]
whole_GLEAN_10027594	2.76243	Up	3.9654e-07	PREDICTED: glucan endo-1,3-beta-glucosidase 12-like [Juglans regia]
whole_GLEAN_10027602	0.441112	Down	2.2501e-05	PREDICTED: probable magnesium transporter NIPA4 [Prunus mume]
whole_GLEAN_10027680	2.77778	Up	0.00051901	PREDICTED: 60S ribosomal protein L30-like [Juglans regia]
whole_GLEAN_10027701	0.48216	Down	9.4808e-07	PREDICTED: syntaxin-32-like [Juglans regia]
whole_GLEAN_10027739	0.313087	Down	4.7958e-06	GTP-binding nuclear protein [Morus notabilis]
whole_GLEAN_10027740	2.21729	Up	0.00029701	PREDICTED: GTP-binding nuclear protein Ran-3 [Ricinus communis]
whole_GLEAN_10027761	0.348554	Down	1.6977e-06	Protein radially swollen 1 [Morus notabilis]
whole_GLEAN_10027772	2.28311	Up	1.429e-06	Alcohol dehydrogenase 1 [Morus notabilis]
whole_GLEAN_10027840	2.26244	Up	4.6797e-07	PREDICTED: sucrose transport protein SUC4 [Ziziphus jujuba]
whole_GLEAN_10027848	0.408831	Down	2.3337e-05	PREDICTED: glutamyl-tRNA reductase 1, chloroplastic [Prunus mume]
whole_GLEAN_10027920	2.20751	Up	4.2191e-06	14-3-3-like protein B [Morus notabilis]
whole_GLEAN_10027979	4.62963	Up	4.4488e-06	ephrin type-B receptor [Arabidopsis thaliana]
whole_GLEAN_10028016	0.463392	Down	5.6351e-05	DUF810 family protein [Medicago truncatula]
whole_GLEAN_10028040	3.48432	Up	3.8009e-05	L-gulonolactone oxidase [Morus notabilis]
whole_GLEAN_10028045	2.331	Up	0.0064378	Branched-chain-amino-acid aminotransferase-like protein 3 [Morus notabilis]
whole_GLEAN_10028064	0.330251	Down	6.0354e-05	PREDICTED: dehydration-responsive protein RD22-like [Populus euphratica]
whole_GLEAN_10028106	0.4158	Down	0.0002837	PREDICTED: probable xyloglucan glycosyltransferase 5 [Juglans regia]
whole_GLEAN_10028128	2.59067	Up	2.1627e-07	PREDICTED: plasma membrane ATPase 4-like [Ziziphus jujuba]
whole_GLEAN_10028130	2.30415	Up	0.00040277	PREDICTED: protein KAKU4 isoform X1 [Ziziphus jujuba]
whole_GLEAN_10028147	0.425713	Down	1.5005e-05	Cryptochrome DASH [Morus notabilis]
whole_GLEAN_10028157	2.96736	Up	1.7082e-06	Glucan endo-1,3-beta-glucosidase 5 [Morus notabilis]
whole_GLEAN_10028209	3.28947	Up	3.6746e-05	PREDICTED: pathogenesis-related protein 5 [Prunus mume]
whole_GLEAN_10028254	2.69542	Up	2.2641e-06	PREDICTED: esterase-like [Juglans regia]
whole_GLEAN_10028274	2.6738	Up	1.5852e-06	PREDICTED: patellin-3-like isoform X1 [Fragaria vesca subsp. vesca]
whole_GLEAN_10028334	2.33645	Up	2.0513e-05	Angio-associated migratory cell protein [Morus notabilis]
whole_GLEAN_10028400	0.20008	Down	0.0024012	PREDICTED: probable methyltransferase At1g27930 [Ziziphus jujuba]
whole_GLEAN_10028406	3.40136	Up	1.70176e-05	PREDICTED: yrdC domain-containing protein, mitochondrial isoform X1 [Populus euphratica]
whole_GLEAN_10028441	5.58659	Up	2.3526e-07	PREDICTED: UPF0481 protein At3g47200-like [Jatropha curcas]
whole_GLEAN_10028460	2.12314	Up	2.2996e-05	PREDICTED: 4-coumarate--CoA ligase-like 9 [Ziziphus jujuba]
whole_GLEAN_10028482	0.392003	Down	0.0086802	PREDICTED: GPI inositol-deacylase-like isoform X2 [Jatropha curcas]
whole_GLEAN_10028553	2.29885	Up	4.3977e-06	Glycosylphosphatidylinositol anchor attachment 1 protein [Morus notabilis]
whole_GLEAN_10028556	2.60417	Up	5.5133e-07	PREDICTED: titin homolog [Ziziphus jujuba]
whole_GLEAN_10028600	0.101379	Down	6.1562e-09	Putative phospholipid-transporting ATPase 8 [Morus notabilis]
whole_GLEAN_10028616	2.06186	Up	1.0496e-06	Formate dehydrogenase [Morus notabilis]
whole_GLEAN_10028649	0.107101	Down	3.8438e-05	PREDICTED: xyloglucan glycosyltransferase 4 [Ricinus communis]
whole_GLEAN_10028654	0.246002	Down	1.3829e-06	Peroxidase 63 [Morus notabilis]
whole_GLEAN_10028753	3.125	Up	4.1656e-05	PREDICTED: mini zinc finger protein 2 [Theobroma cacao]
whole_GLEAN_10028754	0.14243	Down	1.5169e-05	PREDICTED: gibberellin-regulated protein 4-like [Gossypium hirsutum]
whole_GLEAN_10028772	0.356506	Down	0.0074155	WRKY transcription factor 11-2, putative [Medicago truncatula]
whole_GLEAN_10028784	2.80899	Up	4.2502e-07	latex abundant protein 1 [Populus trichocarpa]
whole_GLEAN_10028830	0.409836	Down	0.00032317	putative galacturonosyltransferase 14 [Morus notabilis]
whole_GLEAN_10028836	0.251446	Down	1.1255e-07	PREDICTED: UDP-glucose 6-dehydrogenase 1 [Vitis vinifera]
whole_GLEAN_10028878	7.40741	Up	6.6458e-07	---
whole_GLEAN_10028879	2.77008	Up	2.3829e-05	PREDICTED: receptor-like protein kinase FERONIA [Juglans regia]
whole_GLEAN_10028929	0.314367	Down	4.991e-07	putative galacturonosyltransferase 9 [Morus notabilis]
whole_GLEAN_10028952	0.275406	Down	4.2552e-07	PREDICTED: protein trichome birefringence-like 19 [Ziziphus jujuba]
whole_GLEAN_10028960	2.55754	Up	4.8587e-06	Endo-1,3(4)-beta-glucanase 1 [Morus notabilis]
whole_GLEAN_10028992	0.393856	Down	0.021258	Zinc finger CCCH domain-containing protein 17 [Morus notabilis]
whole_GLEAN_10029041	0.463607	Down	2.0342e-05	putative galacturonosyltransferase 10 [Morus notabilis]
whole_GLEAN_10029130	0.308356	Down	3.2561e-07	PREDICTED: fasciclin-like arabinogalactan protein 2 [Prunus mume]
whole_GLEAN_10029131	4	Up	6.2421e-07	PREDICTED: nitrile-specifier protein 5-like [Malus domestica]
whole_GLEAN_10029144	0.34188	Down	5.2854e-08	calcium ion-binding protein [Medicago truncatula]
whole_GLEAN_10029185	0.0909753	Down	7.1003e-07	putative aquaporin NIP5-1 [Morus notabilis]
whole_GLEAN_10029206	7.24638	Up	1.5525e-07	PREDICTED: cysteine-rich and transmembrane domain-containing protein B-like [Nicotiana tomentosiformis]
whole_GLEAN_10029222	2.80899	Up	2.2733e-06	Zinc transporter 5 [Morus notabilis]
whole_GLEAN_10029277	0.438404	Down	1.1181e-06	PREDICTED: probable beta-D-xylosidase 7 [Jatropha curcas]
whole_GLEAN_10029302	0.280899	Down	2.4267e-05	PREDICTED: signal peptidase complex-like protein DTM1 [Theobroma cacao]
whole_GLEAN_10029314	0.332779	Down	8.5069e-07	putative pectin methyltransferase QUA2 [Morus notabilis]
whole_GLEAN_10029315	2.1692	Up	5.6427e-05	Protein TRANSPARENT TESTA 1 [Morus notabilis]
whole_GLEAN_10029316	5.29101	Up	1.98903e-05	PREDICTED: 7-deoxyloganetin glucosyltransferase-like [Fragaria vesca subsp. vesca]
whole_GLEAN_10029324	0.408998	Down	3.1737e-06	Phospho-2-dehydro-3-deoxyheptonate aldolase 2 [Morus notabilis]
whole_GLEAN_10029327	2.02429	Up	4.0887e-05	PREDICTED: serine/threonine-protein kinase SAPK2 isoform X1 [Ziziphus jujuba]
whole_GLEAN_10029375	2.5	Up	1.94354e-05	Phospholipase D alpha 1 [Morus notabilis]
whole_GLEAN_10029416	0.475059	Down	3.8826e-05	Protein MEMO1 [Morus notabilis]
whole_GLEAN_10029419	2.10526	Up	3.6355e-06	transmembrane protein, putative [Medicago truncatula]
whole_GLEAN_10029449	5.05051	Up	2.6151e-09	1-aminocyclopropane-1-carboxylate oxidase 5 [Morus notabilis]
whole_GLEAN_10029497	3.0303	Up	3.1679e-07	Aspartic proteinase nepenthesin-2 [Morus notabilis]
whole_GLEAN_10029498	0.20145	Down	3.7403e-05	Aspartic proteinase nepenthesin-2 [Morus notabilis]
whole_GLEAN_10029500	5.61798	Up	1.61291e-05	Aspartic proteinase nepenthesin-2 [Morus notabilis]
whole_GLEAN_10029522	0.229463	Down	1.3478e-07	3-ketoacyl-CoA synthase 10 [Morus notabilis]
whole_GLEAN_10029538	0.444444	Down	0.000138371	PREDICTED: myosin-15 [Ziziphus jujuba]
whole_GLEAN_10029621	0.428449	Down	6.0487e-05	NDR1/HIN1-like protein 13 [Cajanus cajan]
whole_GLEAN_10029667	2.7933	Up	0.00011667	Homeobox protein knotted-1-like 2 [Morus notabilis]
whole_GLEAN_10029697	0.465333	Down	0.00045506	Lecithin-cholesterol acyltransferase-like 1 [Morus notabilis]
whole_GLEAN_10029700	0.47824	Down	3.5026e-05	Serine carboxypeptidase-like 7 [Morus notabilis]
whole_GLEAN_10029749	3.06748	Up	0.000115451	PREDICTED: cytochrome b5-like [Ziziphus jujuba]
whole_GLEAN_10029752	12.0482	Up	0.00134048	PREDICTED: peamaclein [Malus domestica]
whole_GLEAN_10029785	0.49334	Down	0.000143488	putative isoaspartyl peptidase/L-asparaginase 2 [Morus notabilis]
whole_GLEAN_10029795	2.68817	Up	1.2886e-06	PREDICTED: leucine-rich repeat extensin-like protein 3 [Prunus mume]
whole_GLEAN_10029813	0.191791	Down	1.9446e-06	transmembrane protein [Arabidopsis thaliana]
whole_GLEAN_10029833	0.249377	Down	1.69546e-05	Peroxisomal multifunctional enzyme A [Morus notabilis]
whole_GLEAN_10029834	2.97619	Up	0.00050237	PREDICTED: alpha-amylase-like isoform X1 [Juglans regia]
whole_GLEAN_10029899	0.344471	Down	1.6582e-05	haloacid dehalogenase-like hydrolase [Medicago truncatula]
whole_GLEAN_10029925	0.453515	Down	0.00164491	PREDICTED: tropinone reductase homolog At2g29260, chloroplastic-like isoform X2 [Nelumbo nucifera]
whole_GLEAN_10029928	0.267809	Down	6.7876e-07	PREDICTED: methylsterol monooxygenase 2-2 isoform X1 [Ziziphus jujuba]
whole_GLEAN_10029942	2.91545	Up	1.61279e-05	---
whole_GLEAN_10029969	0.104526	Down	1.76427e-05	---
whole_GLEAN_10030011	4.7619	Up	1.1291e-06	PREDICTED: 50S ribosomal protein L4, chloroplastic [Prunus mume]
whole_GLEAN_10030032	4.1841	Up	5.6386e-05	Phospholipase C 4 [Morus notabilis]
whole_GLEAN_10030048	0.387747	Down	2.5561e-06	putative pyridoxal biosynthesis protein PDX1 [Morus notabilis]
whole_GLEAN_10030067	4.83092	Up	0.00112278	Glutamine-dependent asparagine synthetase 2 [Morus notabilis]
whole_GLEAN_10030145	7.19424	Up	0.0025624	putative transmembrane ascorbate ferrireductase 3 [Morus notabilis]
whole_GLEAN_10030180	0.277701	Down	5.8381e-05	PREDICTED: non-functional NADPH-dependent codeinone reductase 2-like [Fragaria vesca subsp. vesca]
whole_GLEAN_10030181	0.434028	Down	0.0045044	PREDICTED: non-functional NADPH-dependent codeinone reductase 2-like isoform X2 [Populus euphratica]
whole_GLEAN_10030209	3.92157	Up	2.0033e-05	Pectinesterase/pectinesterase inhibitor [Morus notabilis]
whole_GLEAN_10030211	4.21941	Up	7.8436e-05	PREDICTED: nuclear transport factor 2 [Fragaria vesca subsp. vesca]
whole_GLEAN_10030214	0.295946	Down	1.81637e-05	putative xyloglucan endotransglucosylase/hydrolase protein 8 [Morus notabilis]
whole_GLEAN_10030227	0.38373	Down	8.3014e-05	PREDICTED: 1-aminocyclopropane-1-carboxylate oxidase homolog 4-like [Ziziphus jujuba]
whole_GLEAN_10030228	0.405351	Down	0.000120876	1-aminocyclopropane-1-carboxylate oxidase-1-like protein [Morus notabilis]
